# Supplementary material for: An Appetite for Destruction: Detecting Prey-Selective Binding of α-Neurotoxins in the Venom of Afro-Asian Elapids
Source: Toxins (Basel). 2020 Mar 23;12(3):205. doi: 10.3390/toxins12030205 (PMC7150784; doi:10.3390/toxins12030205)
Supplement: Supplementary file 1 [file toxins-12-00205-s001.zip]

Archive with 1 entries (1 files):
- toxins-713197-SI.xlsx
