# Supplementary material for: An Appetite for Destruction: Detecting Prey-Selective Binding of α-Neurotoxins in the Venom of Afro-Asian Elapids
Source: Toxins (Basel). 2020 Mar 23;12(3):205. doi: 10.3390/toxins12030205 (PMC7150784; doi:10.3390/toxins12030205)
Supplement: Supplementary file 1 [file toxins-12-00205-s001.zip › toxins-713197-SI.xlsx]

## Sheet: Amphibian
Ophiophagus_hannah_Cambodia			Ophiophagus_hannah_Java			Ophiophagus_hannah_Malaysia			Ophiophagus_hannah_Thailand			Aspidelaps_scutatus			Hemachatus_haemachatus			Naja_kaouthia			Naja_atra			Naja_naja_India			Naja_samarensis			Naja_siamensis			Naja_sumatrana			Naja_sputatrix			Naja_philippinensis			Naja_subfulva			Naja_savannula			Naja_melanoleuca
-0.00024	-0.00196	-0.00018	0.003478	0.000416	0.001537	-0.00132	0.001813	0.001334	-0.00634	-6.7e-05	0.001622	0.001226	0.001836	0.002687	8.85e-05	-0.00164	0.002819	-0.00208	-0.00113	0.003731	9.79e-05	0.002418	-3.5e-05	0.001483	0.001005	0.001791	-0.00341	-0.00265	0.000464	-2.5e-05	-0.00023	0.000703	0.002503	0.002539	0.004357	0.002246	0.001164	0.003555	0.003643	0.004719	0.004727	0.000709	-0.0001	0.001424	0.004636	-0.00113	0.001293	-0.00105	-0.00119
0.001694	0.000591	0.002842	0.005852	0.00249	0.002808	-0.00017	0.003294	0.002883	-0.00508	0.002865	0.003672	0.005318	0.00661	0.005941	0.009289	0.010707	0.012364	0.003059	0.004635	0.00756	0.011418	0.014147	0.010209	0.01217	0.012018	0.010773	0.003889	0.005902	0.007182	0.00946	0.009082	0.011107	0.010981	0.012662	0.014324	0.012073	0.01308	0.013235	0.008606	0.010983	0.010185	0.007672	0.007007	0.007483	0.010012	0.004356	0.005376	0.004477	0.005072
0.003742	0.003326	0.006183	0.00806	0.005044	0.00428	0.001224	0.004494	0.005012	-0.00365	0.005641	0.006034	0.009856	0.011554	0.009123	0.019158	0.023466	0.022808	0.008256	0.010631	0.01164	0.023413	0.026874	0.021025	0.023999	0.023916	0.020214	0.011923	0.014925	0.014068	0.019535	0.019211	0.022046	0.020166	0.023624	0.024905	0.02268	0.026295	0.023351	0.013957	0.017875	0.016131	0.015268	0.015302	0.014474	0.016511	0.010593	0.009913	0.010846	0.012272
0.005995	0.006595	0.009598	0.010434	0.007701	0.006019	0.002811	0.006287	0.006997	-0.00174	0.0088	0.008595	0.014675	0.016838	0.012283	0.029612	0.037349	0.033729	0.014206	0.016771	0.016126	0.035552	0.040381	0.032226	0.036558	0.036409	0.030906	0.019991	0.024497	0.021827	0.030363	0.02986	0.033563	0.029684	0.035396	0.035525	0.033729	0.039619	0.034156	0.019993	0.025314	0.022998	0.023758	0.024451	0.021616	0.022842	0.017284	0.014846	0.017758	0.019633
0.008521	0.00994	0.013305	0.013348	0.011009	0.00769	0.004612	0.007897	0.008962	0.000471	0.012353	0.011431	0.019892	0.022586	0.016238	0.040213	0.05095	0.044331	0.020047	0.023128	0.021106	0.048158	0.054118	0.043424	0.050311	0.049518	0.041716	0.028345	0.033993	0.029368	0.041351	0.040514	0.044964	0.039434	0.047264	0.045959	0.044902	0.053159	0.045108	0.026437	0.033091	0.029931	0.032917	0.033735	0.028949	0.030034	0.024552	0.020052	0.02508	0.027137
0.011429	0.01344	0.017055	0.016112	0.014239	0.009618	0.006894	0.010023	0.01102	0.002733	0.016052	0.014128	0.025357	0.028546	0.020309	0.051022	0.064011	0.054919	0.026173	0.029201	0.026009	0.060796	0.067724	0.054604	0.06381	0.062678	0.052817	0.036818	0.043429	0.036549	0.052306	0.051146	0.056331	0.048991	0.05865	0.05577	0.055897	0.066646	0.055746	0.032997	0.041489	0.037038	0.042487	0.04352	0.036882	0.037172	0.032413	0.025452	0.03246	0.034426
0.014132	0.017134	0.020824	0.019011	0.017574	0.011479	0.009129	0.011924	0.012963	0.00514	0.020046	0.016926	0.030661	0.034549	0.024419	0.0616	0.076513	0.064608	0.031815	0.035389	0.030661	0.072776	0.080764	0.065427	0.077035	0.075454	0.063749	0.044532	0.052067	0.043774	0.06269	0.061151	0.066507	0.058193	0.069602	0.06575	0.066335	0.079145	0.065689	0.03997	0.049698	0.044189	0.05196	0.053662	0.044613	0.044571	0.040205	0.031194	0.039837	0.041907
0.017129	0.020597	0.024358	0.022395	0.020671	0.013588	0.010918	0.014203	0.014649	0.007716	0.023636	0.019444	0.035867	0.040428	0.028073	0.071506	0.088009	0.07407	0.037302	0.040538	0.035053	0.083481	0.092656	0.07526	0.089742	0.087979	0.074278	0.051718	0.060055	0.050233	0.072284	0.070262	0.075914	0.066472	0.079759	0.074765	0.076004	0.090382	0.074938	0.046762	0.057515	0.051352	0.061406	0.063633	0.052155	0.051825	0.047875	0.036741	0.046893	0.048993
0.020138	0.023762	0.027692	0.025141	0.024037	0.015979	0.012836	0.015924	0.016313	0.010506	0.027192	0.021901	0.04031	0.045908	0.031426	0.080336	0.09781	0.082217	0.041908	0.04516	0.038891	0.093178	0.103115	0.083873	0.101592	0.099297	0.084191	0.058017	0.066776	0.055802	0.080912	0.078404	0.083765	0.073509	0.087877	0.082303	0.08456	0.100224	0.082739	0.053574	0.064919	0.057828	0.070456	0.072941	0.059322	0.058725	0.05503	0.041895	0.053314	0.05529
0.023053	0.02702	0.030245	0.027623	0.026805	0.018314	0.0146	0.017815	0.017668	0.013185	0.03038	0.023969	0.044564	0.050476	0.034286	0.088048	0.105938	0.088906	0.045855	0.048978	0.042455	0.101074	0.111566	0.090943	0.112038	0.109323	0.092839	0.063001	0.072101	0.059873	0.088288	0.084953	0.089799	0.079377	0.094656	0.087611	0.09132	0.107644	0.089299	0.059507	0.071479	0.064047	0.079099	0.081279	0.065707	0.065063	0.061256	0.046492	0.058505	0.060593
0.025519	0.029903	0.032441	0.029838	0.028884	0.020256	0.016489	0.019788	0.018744	0.015626	0.032945	0.025545	0.048461	0.054393	0.036422	0.093984	0.111392	0.093493	0.049297	0.052093	0.045123	0.106856	0.117649	0.096057	0.120397	0.116792	0.099856	0.066816	0.075542	0.062519	0.093681	0.089644	0.093955	0.083895	0.099017	0.091552	0.095942	0.112765	0.093459	0.064726	0.077108	0.069409	0.086432	0.088707	0.070983	0.070973	0.067	0.050649	0.062797	0.0654
0.027961	0.031829	0.033821	0.031554	0.030535	0.022028	0.018181	0.021417	0.019229	0.017678	0.03494	0.027011	0.05107	0.057461	0.038152	0.097484	0.114196	0.095573	0.051383	0.054022	0.047204	0.10997	0.120826	0.09915	0.12668	0.121974	0.104817	0.06868	0.077067	0.063423	0.096728	0.09203	0.095671	0.085642	0.101183	0.092968	0.098205	0.115078	0.095636	0.069475	0.081674	0.073622	0.092479	0.094883	0.074568	0.075658	0.071586	0.053539	0.066108	0.068259
0.030314	0.034049	0.035585	0.033735	0.032074	0.022917	0.019685	0.022718	0.020358	0.019745	0.036885	0.028081	0.054186	0.060278	0.039656	0.101071	0.116416	0.097716	0.053247	0.055883	0.048771	0.113113	0.124186	0.101911	0.13278	0.127522	0.109563	0.070132	0.078196	0.064828	0.099334	0.094479	0.09753	0.087447	0.103557	0.094435	0.100858	0.118007	0.097778	0.074074	0.086598	0.077599	0.097932	0.100276	0.078097	0.080296	0.075363	0.056444	0.069371	0.071158
0.032198	0.036434	0.037578	0.035228	0.033804	0.024005	0.02054	0.024226	0.021542	0.022078	0.038864	0.029569	0.056896	0.063284	0.041379	0.104667	0.119306	0.100057	0.055063	0.058188	0.050098	0.116116	0.127517	0.104987	0.138084	0.132678	0.114708	0.071447	0.080076	0.066481	0.101897	0.097368	0.09995	0.089316	0.105474	0.09514	0.103169	0.120469	0.100062	0.077978	0.091472	0.081484	0.103458	0.105232	0.081471	0.084864	0.078687	0.059472	0.07198	0.073785
0.033878	0.038499	0.039174	0.037141	0.036087	0.024934	0.021684	0.02546	0.022651	0.024263	0.040676	0.03147	0.058903	0.066201	0.043359	0.107649	0.121773	0.102319	0.056838	0.06034	0.051761	0.119064	0.130671	0.107664	0.143123	0.137292	0.119553	0.072971	0.081743	0.067747	0.105035	0.100047	0.102644	0.091147	0.107305	0.096522	0.104847	0.123009	0.102492	0.082242	0.095384	0.085003	0.108509	0.109992	0.084503	0.089149	0.082433	0.062058	0.074752	0.076034
0.035875	0.040131	0.040893	0.038998	0.036929	0.026705	0.023078	0.026704	0.024275	0.02599	0.042409	0.032853	0.061193	0.068341	0.045085	0.110254	0.124145	0.104196	0.058965	0.06203	0.05307	0.121752	0.133907	0.110881	0.147923	0.1426	0.123959	0.0747	0.083508	0.06954	0.107604	0.102296	0.105052	0.092578	0.109215	0.098295	0.106975	0.126021	0.104671	0.086424	0.09988	0.088744	0.113814	0.114434	0.087864	0.092991	0.086287	0.064812	0.076918	0.077987
0.037458	0.041987	0.042813	0.041053	0.038345	0.027991	0.024301	0.027807	0.02564	0.027626	0.044551	0.033959	0.063216	0.070359	0.046426	0.113181	0.126829	0.106273	0.060314	0.063606	0.054512	0.124887	0.137244	0.113825	0.152755	0.147757	0.128477	0.076061	0.085176	0.071183	0.109893	0.105149	0.107297	0.093998	0.110726	0.09963	0.109127	0.128502	0.106581	0.090039	0.104331	0.092174	0.118221	0.118252	0.090437	0.096844	0.089575	0.066883	0.078908	0.08011
0.039533	0.043739	0.044735	0.043171	0.039926	0.029404	0.025032	0.028713	0.026833	0.029559	0.046292	0.03529	0.065315	0.07225	0.047538	0.116096	0.129764	0.108211	0.062474	0.065197	0.055745	0.12766	0.140502	0.116907	0.157447	0.152105	0.132511	0.07758	0.08716	0.07246	0.111786	0.107761	0.109233	0.09579	0.112274	0.100915	0.111327	0.130775	0.108763	0.093584	0.108259	0.095789	0.122732	0.122093	0.092976	0.100632	0.092479	0.069294	0.081031	0.082173
0.040712	0.0453	0.04658	0.044681	0.040995	0.030751	0.026024	0.029755	0.027895	0.031392	0.047871	0.036758	0.067308	0.073878	0.048522	0.118792	0.132352	0.110679	0.064227	0.067218	0.056927	0.130504	0.143394	0.11977	0.162215	0.156146	0.136742	0.07923	0.088761	0.073253	0.113687	0.110149	0.111696	0.09767	0.113531	0.102299	0.113036	0.133293	0.111368	0.097185	0.112326	0.099337	0.127139	0.126375	0.095427	0.104509	0.095473	0.071511	0.083197	0.084108
0.042429	0.046937	0.048145	0.04588	0.04177	0.032059	0.027133	0.031283	0.028844	0.033614	0.049487	0.03841	0.069295	0.075606	0.049765	0.121045	0.135048	0.112543	0.065809	0.06901	0.058002	0.13312	0.146131	0.122338	0.166975	0.160501	0.140781	0.081084	0.090622	0.074572	0.116278	0.112512	0.114138	0.099394	0.114627	0.103244	0.114638	0.135794	0.113379	0.100717	0.11597	0.102985	0.130648	0.129873	0.097197	0.108035	0.098881	0.073501	0.08535	0.086134
0.044234	0.048527	0.049575	0.047263	0.043128	0.03315	0.028185	0.032939	0.029762	0.035405	0.050892	0.039686	0.071328	0.077433	0.050689	0.12329	0.138074	0.114842	0.067286	0.070952	0.059275	0.135622	0.148711	0.125602	0.171901	0.164873	0.144621	0.082442	0.092489	0.075897	0.118609	0.114751	0.116466	0.100789	0.116079	0.105195	0.11642	0.138472	0.115713	0.104209	0.119517	0.106464	0.134431	0.133064	0.099368	0.111369	0.101681	0.075486	0.087219	0.087837
0.046092	0.050175	0.051109	0.048582	0.044318	0.034299	0.029459	0.034535	0.030096	0.037131	0.051999	0.0411	0.072731	0.078904	0.051247	0.125598	0.140477	0.116733	0.068933	0.072466	0.060324	0.138003	0.150626	0.128614	0.176099	0.168858	0.148805	0.084156	0.094141	0.077348	0.120208	0.116617	0.118775	0.102065	0.117484	0.106538	0.118217	0.140173	0.117951	0.107898	0.122908	0.110326	0.137663	0.136023	0.101548	0.114679	0.104479	0.077456	0.089246	0.089708
0.04771	0.051675	0.052678	0.04958	0.045483	0.035396	0.030843	0.03498	0.031008	0.038556	0.05304	0.042592	0.074769	0.080422	0.051839	0.127743	0.142406	0.118958	0.070283	0.074071	0.061609	0.140337	0.153168	0.13138	0.180671	0.172547	0.152646	0.08559	0.095676	0.078272	0.122225	0.118564	0.120708	0.103261	0.119222	0.107431	0.120009	0.142698	0.119888	0.111118	0.125956	0.113921	0.141007	0.139305	0.103607	0.118111	0.107385	0.07933	0.091835	0.091444
0.049258	0.053327	0.053959	0.050969	0.047123	0.036893	0.032173	0.036357	0.031409	0.040076	0.054387	0.043941	0.076361	0.081989	0.052652	0.12971	0.144706	0.120739	0.072016	0.075565	0.06331	0.142616	0.15557	0.133943	0.185143	0.176144	0.157075	0.086825	0.097612	0.079967	0.12422	0.120584	0.123001	0.104438	0.121033	0.108401	0.121802	0.1447	0.122251	0.114299	0.129553	0.117218	0.144343	0.142298	0.10516	0.120695	0.110479	0.080873	0.094209	0.092864
0.051001	0.054464	0.055573	0.052186	0.04892	0.037708	0.033682	0.037052	0.031928	0.041876	0.056501	0.045745	0.078219	0.083886	0.053744	0.131848	0.146269	0.122265	0.073311	0.077254	0.064782	0.144957	0.157822	0.136633	0.189577	0.180004	0.160493	0.088407	0.099192	0.080803	0.125932	0.122286	0.125101	0.105746	0.12234	0.109489	0.12331	0.147347	0.12492	0.117688	0.133002	0.120229	0.147798	0.145154	0.106698	0.124112	0.113363	0.082994	0.096925	0.094247
0.052889	0.055846	0.057158	0.053372	0.050055	0.038916	0.034988	0.038075	0.032886	0.043414	0.058499	0.04701	0.079822	0.085397	0.054789	0.13413	0.148059	0.124244	0.074833	0.078932	0.066065	0.14734	0.160248	0.13937	0.193398	0.183849	0.164622	0.08985	0.10086	0.082145	0.127796	0.124136	0.12728	0.106546	0.123733	0.11065	0.124975	0.149997	0.127275	0.121089	0.136849	0.123258	0.151072	0.148016	0.108776	0.126966	0.116085	0.084601	0.099066	0.095582
0.054548	0.057385	0.05911	0.054868	0.051921	0.04021	0.036067	0.039061	0.033896	0.045081	0.060581	0.048814	0.081139	0.086837	0.055543	0.136507	0.150243	0.126161	0.076028	0.080445	0.067426	0.149283	0.162559	0.142148	0.197729	0.187848	0.168175	0.091193	0.102062	0.083825	0.129341	0.125851	0.128401	0.107675	0.125163	0.112659	0.126839	0.152138	0.129445	0.124497	0.139879	0.126391	0.154144	0.151135	0.110345	0.130037	0.118377	0.086668	0.101096	0.097146
0.056364	0.058954	0.06068	0.056192	0.053512	0.042093	0.036827	0.040269	0.034478	0.046703	0.062236	0.049932	0.082702	0.088385	0.055736	0.138798	0.152064	0.128614	0.077289	0.081727	0.068836	0.151198	0.164892	0.14466	0.202114	0.192333	0.171761	0.093192	0.103472	0.084866	0.131263	0.127305	0.130194	0.108611	0.126464	0.113666	0.128957	0.15417	0.131691	0.127249	0.143249	0.129533	0.157554	0.153509	0.112142	0.13283	0.120574	0.088061	0.102954	0.098434
0.05794	0.060435	0.061721	0.056813	0.055097	0.043568	0.037872	0.040724	0.035394	0.048165	0.064409	0.051329	0.083974	0.089753	0.056154	0.141406	0.153712	0.130125	0.078267	0.083723	0.069922	0.153302	0.167567	0.147219	0.206118	0.196524	0.175351	0.094531	0.104473	0.085928	0.133089	0.12856	0.13182	0.10983	0.126997	0.114542	0.131001	0.156592	0.134131	0.130445	0.146356	0.132321	0.160948	0.155897	0.113864	0.135401	0.122892	0.089275	0.104352	0.099722
0.059666	0.062237	0.063136	0.057699	0.056378	0.04479	0.03886	0.041393	0.035994	0.049136	0.066128	0.052513	0.086215	0.091037	0.056865	0.144134	0.15576	0.131728	0.079841	0.085554	0.071464	0.155477	0.169801	0.149512	0.210126	0.200472	0.178949	0.096135	0.105715	0.086951	0.134995	0.130098	0.133677	0.111126	0.128801	0.115733	0.13253	0.158425	0.136238	0.133133	0.149909	0.13536	0.164048	0.158002	0.115322	0.13809	0.124784	0.090531	0.105662	0.101195
0.060983	0.063513	0.064409	0.05868	0.057388	0.046084	0.040047	0.042336	0.03672	0.050408	0.067816	0.053605	0.08801	0.092236	0.05758	0.146441	0.156904	0.133115	0.081305	0.087749	0.07268	0.157669	0.172594	0.151987	0.214001	0.204262	0.182085	0.097463	0.106966	0.087857	0.13663	0.131689	0.135982	0.112434	0.129526	0.117475	0.134484	0.161095	0.138095	0.136007	0.153295	0.138176	0.16677	0.160426	0.116569	0.140888	0.126894	0.091494	0.107346	0.102894
0.062556	0.064627	0.065521	0.060014	0.059034	0.047372	0.040934	0.042941	0.037757	0.051742	0.069336	0.0548	0.08899	0.093762	0.058263	0.14859	0.158246	0.134424	0.082816	0.089101	0.074394	0.159915	0.17513	0.154542	0.218364	0.208295	0.185402	0.09887	0.108149	0.088706	0.138697	0.133266	0.138156	0.112832	0.130914	0.118687	0.135791	0.163698	0.140355	0.139145	0.156906	0.140772	0.169501	0.162296	0.117614	0.14323	0.128186	0.092725	0.10921	0.103743
0.063463	0.066415	0.066416	0.061728	0.060557	0.048626	0.041986	0.043602	0.038709	0.053253	0.070987	0.055371	0.090149	0.095063	0.058501	0.151053	0.159253	0.136015	0.084151	0.090087	0.075892	0.162268	0.177434	0.156475	0.222251	0.212604	0.189354	0.099671	0.109588	0.089784	0.140503	0.135186	0.140152	0.114296	0.131837	0.119924	0.137639	0.166031	0.142319	0.142083	0.160358	0.14365	0.17166	0.164077	0.119337	0.14573	0.129544	0.094616	0.110792	0.104997
0.064294	0.06768	0.067276	0.06281	0.061879	0.049805	0.042744	0.044299	0.039659	0.054575	0.072621	0.056548	0.0911	0.096322	0.059299	0.152639	0.161358	0.137505	0.085423	0.091838	0.076992	0.16442	0.179555	0.158706	0.226131	0.216868	0.193427	0.100579	0.11114	0.090733	0.142672	0.137201	0.142076	0.115449	0.132864	0.121258	0.139181	0.168247	0.144579	0.145088	0.163603	0.146382	0.174531	0.165625	0.120736	0.148069	0.131094	0.096141	0.112132	0.106472
0.065507	0.06846	0.068294	0.064354	0.063427	0.050739	0.043412	0.044505	0.040066	0.055806	0.074107	0.057745	0.092063	0.097503	0.060143	0.154161	0.163137	0.138607	0.086898	0.093069	0.078756	0.166696	0.182217	0.160588	0.230547	0.220864	0.197012	0.101551	0.112013	0.091498	0.14482	0.138846	0.143877	0.116847	0.134325	0.122948	0.141081	0.17043	0.146791	0.148233	0.166409	0.148941	0.176686	0.167636	0.122121	0.149958	0.132492	0.097632	0.113745	0.108042
0.06689	0.069586	0.069643	0.065639	0.063952	0.05201	0.044168	0.045062	0.040783	0.057263	0.075879	0.059133	0.092968	0.098438	0.0605	0.156285	0.16483	0.1404	0.088075	0.09377	0.079972	0.168641	0.184808	0.163188	0.234446	0.225234	0.200881	0.102341	0.113204	0.092642	0.1468	0.140876	0.145425	0.117447	0.135216	0.124381	0.143333	0.17314	0.148633	0.150983	0.169446	0.152319	0.179087	0.168993	0.123428	0.152139	0.133991	0.098916	0.114604	0.10946
0.068113	0.071084	0.070993	0.067341	0.064968	0.052653	0.044658	0.045505	0.041461	0.058536	0.077379	0.060596	0.093674	0.099201	0.061083	0.15838	0.167173	0.141609	0.088765	0.094894	0.08106	0.171184	0.187325	0.165042	0.238638	0.228974	0.20501	0.103494	0.114281	0.093348	0.148606	0.142737	0.147449	0.11862	0.136222	0.125401	0.145314	0.17491	0.150822	0.153627	0.172652	0.155595	0.18136	0.170483	0.124522	0.154124	0.134786	0.100296	0.11593	0.110826
0.069298	0.072122	0.071937	0.068563	0.066173	0.054017	0.044753	0.046673	0.042016	0.060187	0.078603	0.06198	0.094889	0.099664	0.061366	0.160351	0.169331	0.142712	0.090107	0.096036	0.081926	0.173435	0.189859	0.167233	0.242861	0.232911	0.208653	0.104908	0.115749	0.094165	0.150223	0.144486	0.149223	0.119792	0.137005	0.12624	0.147362	0.177218	0.153108	0.155985	0.175717	0.158797	0.183816	0.172132	0.125733	0.156276	0.136079	0.101492	0.117516	0.111824
0.070091	0.073231	0.072792	0.069176	0.066957	0.054999	0.045463	0.04769	0.042476	0.061928	0.079882	0.063456	0.095834	0.100451	0.061381	0.16215	0.171008	0.14407	0.091294	0.097461	0.083168	0.175439	0.192147	0.169411	0.24701	0.236568	0.21216	0.106175	0.116947	0.094786	0.152476	0.146074	0.151338	0.120584	0.137944	0.127128	0.148799	0.179183	0.154846	0.158739	0.179125	0.161635	0.185974	0.174046	0.126815	0.158175	0.137463	0.102724	0.118677	0.112936
0.071485	0.074204	0.073818	0.070196	0.067992	0.056017	0.046373	0.048854	0.043081	0.06335	0.081362	0.064813	0.097207	0.100967	0.061692	0.163885	0.173116	0.145599	0.092481	0.098312	0.084188	0.177525	0.194643	0.171718	0.250887	0.240617	0.215902	0.107595	0.118534	0.095984	0.154453	0.147979	0.153093	0.121789	0.139286	0.127769	0.150708	0.181019	0.156495	0.16142	0.182023	0.164629	0.187759	0.175162	0.127673	0.159943	0.138912	0.103918	0.119835	0.114001
0.07275	0.075142	0.07489	0.071461	0.069085	0.056721	0.047406	0.049897	0.043247	0.064784	0.082371	0.066065	0.098063	0.102093	0.061718	0.165462	0.175411	0.147069	0.093543	0.099202	0.085345	0.179798	0.196511	0.174101	0.255236	0.244209	0.219765	0.108436	0.119657	0.097103	0.156299	0.149457	0.154887	0.122252	0.140427	0.128903	0.152508	0.18286	0.158587	0.164425	0.184909	0.167499	0.190165	0.176867	0.129136	0.161482	0.140608	0.104934	0.121543	0.115211
0.073615	0.07631	0.075859	0.072939	0.070158	0.057493	0.048083	0.050589	0.044002	0.066164	0.083527	0.067465	0.099233	0.103098	0.061639	0.167464	0.176928	0.148096	0.094582	0.100178	0.086385	0.182288	0.198534	0.176107	0.258798	0.247587	0.223803	0.109579	0.12068	0.098476	0.157866	0.151251	0.156352	0.122918	0.141624	0.12985	0.154428	0.184834	0.160593	0.167208	0.187646	0.170642	0.19225	0.17864	0.130254	0.162986	0.142249	0.105847	0.122983	0.116211
0.074759	0.076906	0.076878	0.074024	0.070705	0.058441	0.048869	0.051019	0.044276	0.06778	0.084819	0.068645	0.100842	0.104018	0.061941	0.168823	0.178413	0.14961	0.095804	0.101341	0.087581	0.184692	0.200632	0.178303	0.263004	0.250854	0.227754	0.110109	0.121874	0.099329	0.159832	0.153124	0.157682	0.12371	0.143066	0.13041	0.156236	0.187191	0.162442	0.169955	0.190277	0.173495	0.194322	0.180697	0.131735	0.164929	0.144121	0.107073	0.124799	0.11701
0.075998	0.077889	0.077728	0.07492	0.071974	0.059619	0.049442	0.052108	0.044997	0.069107	0.086059	0.069924	0.10179	0.104763	0.062183	0.169951	0.179773	0.151324	0.097016	0.102514	0.089039	0.186715	0.202586	0.180075	0.266802	0.254206	0.23197	0.110982	0.123137	0.100428	0.161462	0.155014	0.159283	0.124304	0.144129	0.131674	0.157978	0.1894	0.16478	0.172641	0.193287	0.175857	0.196251	0.18266	0.132978	0.166516	0.145975	0.107888	0.126136	0.118186
0.077591	0.07878	0.079193	0.076178	0.072916	0.060339	0.050413	0.052861	0.046161	0.070529	0.087444	0.071373	0.103124	0.105841	0.062115	0.171457	0.181637	0.152967	0.097964	0.103818	0.089928	0.188797	0.204302	0.181816	0.270336	0.257718	0.235849	0.111742	0.124237	0.101443	0.163011	0.156264	0.160811	0.124901	0.145115	0.132645	0.159628	0.191729	0.167054	0.175505	0.19621	0.178752	0.198335	0.184649	0.13384	0.168724	0.147699	0.109216	0.127723	0.118839
0.079033	0.080265	0.080663	0.07742	0.073723	0.061168	0.051344	0.053655	0.047415	0.07197	0.088581	0.072316	0.103723	0.106527	0.062537	0.173115	0.182935	0.154465	0.099585	0.105167	0.091007	0.191302	0.206424	0.183988	0.274651	0.26091	0.239623	0.112634	0.125467	0.102949	0.165057	0.158083	0.16188	0.125593	0.145793	0.133207	0.161287	0.193757	0.168795	0.178274	0.19932	0.181314	0.200396	0.186067	0.135166	0.170444	0.149297	0.110134	0.128781	0.119534
0.080338	0.081597	0.082228	0.078751	0.075108	0.062103	0.052256	0.054875	0.048336	0.073583	0.089913	0.073752	0.104424	0.107553	0.062628	0.174915	0.18424	0.155897	0.100965	0.106341	0.092098	0.193044	0.208665	0.18648	0.278852	0.264514	0.242925	0.113542	0.126459	0.104119	0.166393	0.159447	0.162943	0.126697	0.146664	0.13436	0.162989	0.1958	0.170626	0.180727	0.202134	0.183928	0.202278	0.188001	0.135656	0.17205	0.150683	0.110758	0.130307	0.120268
0.081533	0.08292	0.083009	0.079483	0.076057	0.062818	0.053514	0.055562	0.049048	0.075008	0.090946	0.074513	0.105581	0.108493	0.06262	0.176826	0.185275	0.157372	0.102099	0.108009	0.092376	0.194928	0.210584	0.188489	0.282477	0.268108	0.246635	0.114636	0.12764	0.10528	0.168009	0.160469	0.164521	0.127765	0.147517	0.135048	0.164679	0.197876	0.172952	0.183648	0.205137	0.186461	0.204385	0.189093	0.136636	0.173551	0.152577	0.111287	0.131833	0.121056
0.083222	0.083701	0.084076	0.080642	0.077322	0.063187	0.054442	0.05578	0.049851	0.076095	0.091806	0.075539	0.106276	0.109041	0.062926	0.178387	0.186379	0.158408	0.103527	0.109352	0.093453	0.196723	0.212446	0.190479	0.286153	0.271769	0.250282	0.11544	0.128661	0.10633	0.16931	0.161953	0.166245	0.128641	0.148457	0.136083	0.166196	0.200433	0.175171	0.186666	0.207856	0.188382	0.206334	0.190824	0.137197	0.175161	0.154478	0.111928	0.132956	0.121929
0.084932	0.085055	0.085383	0.082	0.078714	0.063759	0.055467	0.056292	0.050803	0.077305	0.092797	0.076234	0.107397	0.109758	0.063856	0.179794	0.187456	0.159912	0.104844	0.110258	0.093953	0.198791	0.214126	0.192521	0.290388	0.275332	0.253851	0.116449	0.129746	0.107142	0.170699	0.163807	0.167772	0.129427	0.149291	0.13716	0.167731	0.202748	0.177234	0.189165	0.21083	0.190458	0.207826	0.192422	0.137725	0.176919	0.156037	0.112584	0.13445	0.122914
0.086204	0.086396	0.086247	0.083107	0.079902	0.064324	0.056451	0.056855	0.052007	0.078743	0.094039	0.077073	0.107748	0.109747	0.063987	0.180972	0.188215	0.161284	0.105969	0.111299	0.094759	0.200549	0.216155	0.194618	0.294454	0.279157	0.256921	0.117028	0.130957	0.107485	0.172218	0.165111	0.169714	0.130376	0.149807	0.138367	0.169098	0.20539	0.179359	0.191935	0.213512	0.192775	0.20939	0.19408	0.138396	0.178887	0.157353	0.11319	0.135925	0.123824
0.087426	0.087343	0.087389	0.08425	0.081094	0.065043	0.057658	0.057339	0.052998	0.080092	0.094856	0.077769	0.107903	0.110762	0.064381	0.182477	0.189718	0.162438	0.107548	0.111983	0.095546	0.20256	0.217898	0.196898	0.298844	0.282597	0.260632	0.117977	0.132359	0.10848	0.17395	0.166703	0.171738	0.131534	0.150825	0.139326	0.169968	0.207261	0.181298	0.194537	0.216571	0.194926	0.210817	0.195208	0.13912	0.180495	0.158676	0.114094	0.137224	0.125126
0.08798	0.088388	0.088022	0.085282	0.082026	0.065618	0.058692	0.05776	0.053571	0.081612	0.095998	0.078176	0.108485	0.111043	0.064978	0.183829	0.190993	0.163455	0.108501	0.113357	0.0961	0.204251	0.219617	0.198833	0.302999	0.286974	0.264478	0.118626	0.134008	0.109262	0.175124	0.168359	0.173241	0.132674	0.151467	0.140243	0.172022	0.209629	0.183568	0.197218	0.219332	0.197306	0.21244	0.197045	0.139925	0.182505	0.160076	0.114752	0.138439	0.126575
0.089225	0.089147	0.088837	0.085992	0.083115	0.06644	0.059315	0.058296	0.054658	0.082718	0.096862	0.079409	0.108911	0.111358	0.065488	0.185066	0.192836	0.164548	0.1094	0.114686	0.097067	0.205912	0.22161	0.20102	0.307327	0.290647	0.268344	0.119567	0.135322	0.110307	0.176642	0.170215	0.175042	0.133809	0.15251	0.141213	0.173731	0.211863	0.185787	0.199862	0.221951	0.199524	0.213944	0.198567	0.140397	0.184561	0.161107	0.11544	0.139773	0.128159
0.090666	0.090253	0.08994	0.086525	0.084025	0.067058	0.059993	0.058696	0.055375	0.084213	0.098208	0.080407	0.109398	0.112081	0.065868	0.186558	0.194133	0.165204	0.110211	0.115547	0.098243	0.207438	0.223823	0.202784	0.31154	0.293733	0.271577	0.120924	0.136538	0.111058	0.178166	0.171678	0.176518	0.134734	0.153567	0.142178	0.175331	0.213655	0.187893	0.202676	0.224239	0.202124	0.214792	0.199963	0.141133	0.186618	0.162261	0.116512	0.141219	0.129283
0.092016	0.091712	0.090786	0.087192	0.085003	0.067965	0.061236	0.059348	0.056271	0.085778	0.099537	0.081624	0.109358	0.112213	0.066217	0.188317	0.195699	0.166537	0.111092	0.116353	0.098957	0.20922	0.226033	0.205356	0.315423	0.297355	0.274932	0.122267	0.137782	0.111685	0.179407	0.173255	0.178128	0.135273	0.154457	0.143021	0.176941	0.216055	0.189986	0.205299	0.227052	0.204819	0.216131	0.201443	0.142146	0.188449	0.163861	0.117436	0.142603	0.130217
0.092883	0.092419	0.091123	0.087962	0.086402	0.069055	0.061623	0.059933	0.056732	0.086927	0.101142	0.082705	0.109872	0.112334	0.066543	0.189751	0.197451	0.167158	0.112074	0.117226	0.099922	0.211528	0.228071	0.207502	0.319766	0.301597	0.277654	0.123696	0.139103	0.112618	0.180874	0.174208	0.18013	0.136896	0.155559	0.143962	0.178783	0.218186	0.192163	0.208007	0.230121	0.207363	0.218013	0.203416	0.14328	0.190422	0.164996	0.118923	0.143566	0.131203
0.093161	0.093287	0.091746	0.088653	0.087524	0.070254	0.062428	0.060791	0.057606	0.088228	0.102783	0.083516	0.11079	0.112884	0.066567	0.191095	0.198801	0.16801	0.113002	0.118339	0.101143	0.213	0.230226	0.209375	0.323863	0.305712	0.280649	0.125287	0.140254	0.113821	0.182337	0.175587	0.181451	0.137748	0.15611	0.144651	0.180814	0.220183	0.194378	0.210482	0.233089	0.210013	0.219922	0.204818	0.144217	0.191987	0.166133	0.119722	0.144855	0.132257
0.093662	0.094262	0.092293	0.089579	0.088301	0.071188	0.063413	0.061336	0.05805	0.089513	0.104436	0.084546	0.111116	0.113017	0.066558	0.192497	0.200124	0.169385	0.114067	0.119468	0.102381	0.214748	0.232502	0.211658	0.327565	0.309361	0.284007	0.126699	0.14128	0.114515	0.183658	0.176916	0.183055	0.138812	0.157123	0.145558	0.18285	0.221363	0.196496	0.213151	0.235974	0.212241	0.221621	0.206382	0.14539	0.193664	0.167255	0.121169	0.145759	0.133293
0.094369	0.09458	0.093035	0.090636	0.088991	0.072527	0.06435	0.062219	0.058676	0.090524	0.105944	0.085013	0.111658	0.113354	0.066956	0.193974	0.201788	0.170877	0.115115	0.11965	0.103534	0.2167	0.234743	0.213982	0.331204	0.313373	0.287387	0.128036	0.142617	0.115475	0.18513	0.178647	0.184331	0.139872	0.158348	0.146499	0.184569	0.223105	0.199078	0.215872	0.238706	0.214831	0.223424	0.207518	0.146341	0.195275	0.16878	0.122112	0.146968	0.134279
0.095356	0.095221	0.093704	0.091606	0.089527	0.073526	0.064974	0.063418	0.058582	0.091881	0.107183	0.085611	0.112224	0.11399	0.066638	0.195135	0.203435	0.171697	0.115925	0.120471	0.104734	0.218581	0.236773	0.215814	0.335043	0.317188	0.290593	0.129163	0.143301	0.116368	0.186708	0.180358	0.185793	0.140375	0.159009	0.147462	0.186638	0.224955	0.20113	0.218748	0.241431	0.217282	0.225312	0.209046	0.147528	0.196717	0.170264	0.12305	0.148087	0.135692
0.096099	0.096033	0.094238	0.092541	0.090028	0.074669	0.065415	0.064455	0.059087	0.092912	0.108911	0.086716	0.113201	0.114217	0.066722	0.196694	0.204775	0.172931	0.117127	0.121834	0.10568	0.220177	0.239032	0.217699	0.33811	0.321042	0.294054	0.130037	0.144423	0.117606	0.188328	0.181972	0.18718	0.141133	0.160091	0.148314	0.188034	0.227115	0.203242	0.221159	0.24415	0.219429	0.227415	0.210483	0.148837	0.198153	0.171592	0.124065	0.148527	0.137013
0.097315	0.096632	0.094881	0.093341	0.090447	0.075521	0.066027	0.065458	0.059323	0.094089	0.110253	0.0877	0.114091	0.11456	0.066858	0.198081	0.205837	0.174159	0.118516	0.123184	0.106776	0.221918	0.241151	0.219761	0.341683	0.324647	0.29737	0.131266	0.145354	0.118334	0.190099	0.183394	0.18845	0.141933	0.160792	0.149234	0.189612	0.229334	0.205302	0.223805	0.246671	0.221572	0.228858	0.211746	0.150041	0.199312	0.173173	0.124997	0.149322	0.138037
0.09838	0.09777	0.095592	0.094801	0.091391	0.076533	0.066705	0.06637	0.060073	0.094688	0.111606	0.088567	0.114676	0.11474	0.066883	0.199391	0.207086	0.175678	0.119383	0.124737	0.108038	0.223631	0.243205	0.221352	0.345364	0.328826	0.300896	0.132389	0.146476	0.119042	0.19188	0.184575	0.189736	0.142617	0.161456	0.150561	0.191265	0.2313	0.207141	0.226239	0.24957	0.223539	0.230852	0.213029	0.151228	0.200298	0.174571	0.125943	0.150101	0.139313
0.099538	0.098887	0.096793	0.096219	0.091899	0.077401	0.067716	0.067172	0.06061	0.095385	0.112722	0.089294	0.115662	0.115411	0.066954	0.200969	0.20838	0.176508	0.120243	0.125904	0.108971	0.225715	0.24477	0.223427	0.348729	0.332683	0.304517	0.133267	0.147618	0.120102	0.19353	0.185811	0.191054	0.143422	0.161696	0.151522	0.19271	0.233496	0.208898	0.229058	0.252781	0.226137	0.232532	0.214479	0.152155	0.201703	0.175947	0.126733	0.151239	0.140175
0.100429	0.100115	0.097699	0.097395	0.092466	0.078044	0.068643	0.068469	0.061126	0.096969	0.114223	0.090256	0.116165	0.115798	0.067305	0.202698	0.209039	0.177295	0.121826	0.126834	0.109911	0.227389	0.246879	0.225641	0.352259	0.336475	0.307858	0.134222	0.148577	0.121093	0.195503	0.187615	0.19195	0.144153	0.162131	0.152289	0.19432	0.235565	0.210749	0.231869	0.255707	0.228554	0.234034	0.215473	0.152854	0.202735	0.177144	0.127473	0.152435	0.141218
0.101415	0.101195	0.098655	0.099039	0.093238	0.078301	0.069042	0.069413	0.061238	0.09789	0.115143	0.091397	0.117046	0.116593	0.067611	0.203945	0.210353	0.178508	0.122644	0.128394	0.110773	0.228772	0.248702	0.227642	0.355554	0.340474	0.311499	0.135087	0.149801	0.121579	0.196794	0.188729	0.193245	0.145032	0.163352	0.1533	0.19588	0.238052	0.212671	0.234519	0.258631	0.231163	0.235133	0.216822	0.153237	0.204278	0.178523	0.12756	0.153652	0.142491
0.102674	0.102291	0.099335	0.099691	0.094337	0.07825	0.070057	0.0702	0.0619	0.098933	0.116344	0.092432	0.117908	0.116852	0.067394	0.205387	0.211481	0.179986	0.12349	0.12933	0.111245	0.230296	0.250015	0.229712	0.359482	0.344229	0.315178	0.136046	0.150825	0.122138	0.198541	0.190291	0.194404	0.145837	0.164466	0.154084	0.19754	0.240323	0.214776	0.237334	0.261394	0.233656	0.236329	0.217447	0.154198	0.205466	0.18048	0.128469	0.154581	0.1435
0.104032	0.103472	0.100532	0.101044	0.095267	0.078425	0.070538	0.070958	0.062814	0.099848	0.117202	0.093374	0.118738	0.117011	0.067637	0.206882	0.212728	0.181231	0.124472	0.130476	0.112508	0.231704	0.251721	0.231636	0.363446	0.348195	0.318693	0.136822	0.151803	0.122734	0.200037	0.192103	0.195805	0.146091	0.165543	0.154908	0.198706	0.243057	0.216621	0.239814	0.264231	0.23573	0.237884	0.218731	0.154409	0.207062	0.181996	0.129249	0.155552	0.144586
0.104923	0.105007	0.101656	0.102189	0.096125	0.078623	0.070838	0.071914	0.0635	0.100677	0.118763	0.094401	0.119371	0.117307	0.068199	0.208057	0.213712	0.18257	0.125112	0.132111	0.113089	0.233273	0.253463	0.233487	0.367327	0.352225	0.322471	0.137374	0.152852	0.123395	0.201409	0.193353	0.197515	0.146753	0.166051	0.155755	0.199864	0.245218	0.218471	0.242663	0.26688	0.238145	0.239127	0.220142	0.155225	0.208402	0.183127	0.129975	0.15669	0.145786
0.105578	0.105765	0.102936	0.103023	0.096781	0.078746	0.07141	0.072638	0.063916	0.101961	0.11996	0.095939	0.120065	0.117435	0.068108	0.209609	0.214737	0.184009	0.126015	0.133492	0.114714	0.235016	0.255222	0.235417	0.371023	0.355995	0.326333	0.137957	0.154354	0.124179	0.202708	0.194743	0.199313	0.147554	0.167129	0.156762	0.20122	0.247163	0.220073	0.245377	0.269608	0.240657	0.24057	0.221001	0.156136	0.209777	0.183667	0.130499	0.157748	0.146893
0.10655	0.106391	0.103687	0.103762	0.097249	0.079019	0.072109	0.073291	0.064481	0.103274	0.120755	0.097003	0.120874	0.117963	0.068868	0.211135	0.215892	0.184929	0.127151	0.134797	0.115359	0.237172	0.256908	0.237529	0.374367	0.359481	0.330103	0.138684	0.155588	0.125288	0.204097	0.196602	0.200672	0.148384	0.167777	0.157233	0.20274	0.249331	0.221796	0.247706	0.272072	0.242681	0.241584	0.221798	0.157103	0.211001	0.184467	0.131014	0.158615	0.147923
0.107303	0.10747	0.10449	0.104451	0.098139	0.079417	0.072538	0.073962	0.065207	0.10457	0.121965	0.097733	0.12165	0.118005	0.069359	0.211833	0.217023	0.185986	0.128021	0.13587	0.116496	0.239021	0.258711	0.239428	0.378278	0.363063	0.334016	0.13939	0.156601	0.125922	0.205677	0.198181	0.202265	0.148406	0.168466	0.157815	0.204449	0.251892	0.223761	0.250641	0.274573	0.245192	0.242816	0.223189	0.157624	0.21236	0.185367	0.131495	0.159818	0.148464
0.108227	0.108565	0.105309	0.105044	0.098988	0.080069	0.073129	0.074341	0.06582	0.105104	0.123073	0.098847	0.121778	0.118549	0.069311	0.21287	0.218299	0.186883	0.1291	0.136424	0.117829	0.241247	0.26052	0.241701	0.382284	0.366156	0.33781	0.140075	0.157661	0.127236	0.207213	0.199675	0.203731	0.148979	0.169397	0.158598	0.205823	0.253527	0.22526	0.253248	0.277194	0.247593	0.243716	0.224245	0.158568	0.21388	0.186343	0.132342	0.161095	0.149422
0.108678	0.109617	0.106148	0.105491	0.099691	0.080639	0.073514	0.074676	0.06641	0.106584	0.124384	0.099913	0.122323	0.119122	0.069709	0.21366	0.218894	0.187789	0.129858	0.13708	0.118772	0.243124	0.262112	0.243756	0.386481	0.369492	0.34112	0.141146	0.158265	0.128088	0.208361	0.200824	0.205032	0.149096	0.170775	0.159391	0.20726	0.255434	0.227355	0.255429	0.279829	0.250375	0.244805	0.22557	0.159491	0.215002	0.187728	0.1333	0.162067	0.149517
0.109524	0.110401	0.106583	0.106416	0.100787	0.08139	0.074205	0.075048	0.066779	0.107666	0.125025	0.101341	0.122577	0.118984	0.070361	0.215141	0.220023	0.188525	0.131078	0.137674	0.119619	0.24558	0.264018	0.24589	0.390935	0.373378	0.344322	0.141756	0.159322	0.12867	0.209762	0.202335	0.206338	0.14997	0.171778	0.159769	0.208706	0.258079	0.22915	0.257799	0.282627	0.25319	0.245989	0.227289	0.160522	0.21639	0.188998	0.134398	0.163089	0.150263
0.110025	0.110641	0.107505	0.107387	0.101899	0.082655	0.073804	0.075475	0.066904	0.108638	0.126001	0.102379	0.123618	0.118962	0.070448	0.216194	0.221104	0.189246	0.131859	0.138211	0.120518	0.247523	0.265488	0.247706	0.395215	0.377273	0.347683	0.142957	0.160341	0.129544	0.211412	0.203498	0.208059	0.150685	0.172556	0.160724	0.210425	0.260262	0.231087	0.260143	0.285113	0.256103	0.247227	0.228109	0.161344	0.218055	0.19038	0.135678	0.163746	0.151204
0.110606	0.111092	0.108279	0.10802	0.102725	0.08344	0.074358	0.075976	0.06747	0.109457	0.127084	0.103032	0.124043	0.118962	0.070691	0.217259	0.222169	0.190539	0.132793	0.139299	0.121082	0.249383	0.267473	0.24948	0.399009	0.380815	0.351811	0.144054	0.160743	0.130489	0.213185	0.204516	0.209405	0.150811	0.173307	0.161822	0.212181	0.262495	0.233575	0.262303	0.287376	0.259128	0.248636	0.228394	0.162201	0.219	0.191403	0.136516	0.164891	0.15201
0.111737	0.111349	0.10882	0.10899	0.103828	0.084697	0.07484	0.076146	0.067694	0.110708	0.128217	0.103499	0.124306	0.118584	0.070761	0.218384	0.223154	0.191577	0.133585	0.139467	0.121849	0.251699	0.26966	0.251492	0.402795	0.384276	0.35542	0.14534	0.161559	0.131284	0.214442	0.205547	0.210767	0.151144	0.174287	0.162923	0.213637	0.264336	0.235758	0.264818	0.28945	0.26163	0.249765	0.229119	0.162812	0.220904	0.192461	0.137928	0.165536	0.152165
0.112905	0.111488	0.109389	0.109558	0.104735	0.086228	0.075492	0.076283	0.068152	0.111703	0.129084	0.103813	0.124928	0.119071	0.070925	0.219823	0.224391	0.192499	0.13493	0.139887	0.122253	0.253537	0.271387	0.253516	0.406325	0.387995	0.358748	0.146314	0.162499	0.132002	0.215953	0.20677	0.212414	0.151684	0.175203	0.164091	0.214678	0.267136	0.237882	0.267004	0.291768	0.263816	0.251151	0.229529	0.163601	0.22243	0.193768	0.138857	0.166309	0.152748
0.114071	0.11226	0.110239	0.110358	0.105577	0.087307	0.0764	0.076513	0.068745	0.112735	0.13037	0.104758	0.125236	0.119725	0.070646	0.221071	0.225805	0.193037	0.135918	0.141341	0.122639	0.255213	0.273202	0.254953	0.410307	0.39133	0.361635	0.146955	0.163294	0.13282	0.21725	0.207919	0.213892	0.152285	0.17572	0.165096	0.216052	0.269492	0.239743	0.269442	0.294435	0.265755	0.25265	0.230282	0.164222	0.223711	0.194962	0.139621	0.167195	0.153799
0.114946	0.1127	0.110965	0.110999	0.106348	0.087978	0.077222	0.076895	0.06925	0.113541	0.130982	0.105742	0.125474	0.119746	0.070906	0.222622	0.2268	0.193892	0.136607	0.142745	0.123274	0.256977	0.274902	0.256506	0.414255	0.395121	0.364893	0.147741	0.164717	0.133624	0.218442	0.208851	0.215228	0.153011	0.176486	0.166007	0.217494	0.271944	0.242005	0.271691	0.297092	0.267775	0.254334	0.231798	0.165055	0.225083	0.19634	0.140033	0.16797	0.154517
0.116004	0.113233	0.111731	0.111788	0.1074	0.088805	0.077567	0.07704	0.069716	0.114424	0.131859	0.106404	0.126062	0.119955	0.07082	0.223929	0.228032	0.194396	0.137507	0.143683	0.123721	0.25883	0.276726	0.258075	0.418384	0.399123	0.367974	0.149082	0.165855	0.134374	0.220004	0.209848	0.216584	0.153903	0.176895	0.167375	0.219452	0.274221	0.244177	0.274153	0.29941	0.270142	0.255695	0.232654	0.165431	0.225999	0.197707	0.140757	0.169209	0.154829
0.116974	0.113777	0.112289	0.112686	0.10826	0.08992	0.078736	0.077204	0.070282	0.115069	0.132883	0.10685	0.126573	0.120186	0.070824	0.22491	0.22918	0.195329	0.137828	0.144626	0.124064	0.260304	0.278323	0.259165	0.422256	0.403053	0.371356	0.149859	0.167112	0.135145	0.221045	0.211394	0.217819	0.154777	0.177559	0.168568	0.221259	0.276536	0.246047	0.276634	0.301998	0.272367	0.257277	0.233927	0.166281	0.227334	0.198809	0.141533	0.170141	0.155395
0.117766	0.114933	0.113577	0.113145	0.108831	0.090739	0.079725	0.077495	0.070884	0.1158	0.133645	0.107544	0.12713	0.121035	0.071045	0.226237	0.230036	0.196025	0.138115	0.14567	0.124632	0.261901	0.280193	0.260591	0.425678	0.407046	0.374849	0.150836	0.168204	0.136061	0.222413	0.212637	0.219125	0.155752	0.177867	0.169116	0.223036	0.278707	0.248435	0.278883	0.304565	0.275023	0.258301	0.235259	0.166881	0.228637	0.200303	0.142211	0.17102	0.155846
0.118468	0.116023	0.114558	0.114053	0.109564	0.091714	0.080721	0.078525	0.071854	0.116982	0.134599	0.108446	0.127611	0.121599	0.070898	0.227533	0.231433	0.196771	0.138506	0.146912	0.125203	0.263181	0.282185	0.261936	0.429826	0.410817	0.378433	0.151697	0.169407	0.13665	0.223825	0.213801	0.220231	0.156765	0.178965	0.16999	0.225003	0.280904	0.250563	0.281093	0.307074	0.277455	0.259415	0.236214	0.167477	0.230467	0.201506	0.143551	0.172089	0.156597
0.119299	0.116657	0.115528	0.114727	0.110393	0.091536	0.081711	0.079012	0.072455	0.117458	0.135539	0.108835	0.127809	0.122303	0.070557	0.228443	0.232634	0.197709	0.13909	0.148395	0.125641	0.264451	0.284044	0.263765	0.433965	0.414611	0.381744	0.152736	0.171021	0.137357	0.225035	0.215193	0.221406	0.158133	0.179969	0.17102	0.226527	0.283421	0.25283	0.283506	0.309372	0.279769	0.26037	0.23734	0.168365	0.232178	0.202382	0.144429	0.172943	0.157484
0.120195	0.117442	0.116186	0.114863	0.110785	0.092019	0.082963	0.079734	0.073743	0.118539	0.136432	0.109407	0.128491	0.122608	0.070296	0.229727	0.233597	0.198925	0.139333	0.149228	0.126165	0.265573	0.285875	0.265551	0.438137	0.418376	0.385076	0.153606	0.172333	0.138385	0.226523	0.21662	0.222858	0.158929	0.18075	0.171949	0.228334	0.285233	0.255027	0.285852	0.312145	0.281711	0.261532	0.238375	0.169059	0.233081	0.203692	0.145271	0.173991	0.158092
0.120629	0.118201	0.116991	0.115935	0.111483	0.092315	0.08405	0.080263	0.07449	0.119529	0.137032	0.110104	0.128406	0.122684	0.070321	0.230854	0.234888	0.199933	0.139739	0.150874	0.127145	0.266815	0.287726	0.266917	0.44183	0.422355	0.388582	0.154426	0.17318	0.139378	0.22778	0.217747	0.224176	0.159645	0.181718	0.172455	0.229844	0.287142	0.256787	0.288087	0.314732	0.283696	0.263043	0.239778	0.169212	0.234606	0.20429	0.146199	0.175059	0.158879
0.121096	0.118893	0.117703	0.116581	0.11228	0.092114	0.084588	0.081071	0.074753	0.120653	0.138196	0.110999	0.128502	0.122617	0.070335	0.231646	0.235669	0.200847	0.140718	0.152372	0.128109	0.268524	0.28961	0.268802	0.445672	0.426318	0.39209	0.155351	0.174497	0.139801	0.229074	0.218666	0.225801	0.160856	0.1822	0.173307	0.231714	0.288398	0.258514	0.290535	0.317219	0.285534	0.264659	0.2413	0.170515	0.235677	0.204565	0.146941	0.175993	0.159819
0.122132	0.119375	0.118102	0.117529	0.112625	0.092001	0.085416	0.081996	0.07544	0.121801	0.139233	0.111697	0.128956	0.123011	0.070394	0.233384	0.236567	0.202122	0.141604	0.152957	0.128984	0.270098	0.291571	0.27066	0.449324	0.42993	0.395887	0.156084	0.17559	0.140473	0.23005	0.219981	0.226975	0.161666	0.183042	0.173796	0.233652	0.290201	0.260255	0.292704	0.319791	0.287502	0.266009	0.242358	0.171309	0.236757	0.204979	0.147706	0.177086	0.160298
0.123022	0.120313	0.118421	0.118183	0.113137	0.092155	0.085971	0.082301	0.076122	0.122334	0.140289	0.11242	0.128968	0.122856	0.070685	0.234168	0.237738	0.202683	0.142458	0.153825	0.129554	0.27164	0.293179	0.272716	0.453052	0.433344	0.39954	0.156979	0.176392	0.141189	0.231661	0.2214	0.228021	0.162333	0.183613	0.174435	0.235256	0.292078	0.261812	0.295014	0.322516	0.289453	0.266911	0.243511	0.172027	0.237388	0.20576	0.148283	0.17811	0.16071
0.12337	0.121132	0.119191	0.119297	0.113419	0.092728	0.086259	0.083019	0.076422	0.123098	0.141248	0.112796	0.129191	0.123127	0.071305	0.234682	0.23879	0.203708	0.143601	0.154753	0.130974	0.273282	0.295129	0.274901	0.457146	0.437035	0.403589	0.157921	0.177307	0.141746	0.232965	0.222605	0.229559	0.163085	0.18435	0.174605	0.236874	0.293706	0.263957	0.297693	0.325374	0.291761	0.268481	0.244529	0.172474	0.237935	0.20641	0.1486	0.178894	0.161031
0.123811	0.121818	0.119681	0.120596	0.113862	0.093144	0.086578	0.083512	0.076723	0.123966	0.141994	0.113711	0.129388	0.123204	0.071465	0.236214	0.239673	0.204628	0.144685	0.155766	0.131593	0.274922	0.29694	0.277329	0.461307	0.440964	0.407256	0.158922	0.178549	0.1427	0.234378	0.223978	0.230914	0.163949	0.185272	0.174891	0.238669	0.295313	0.265819	0.299786	0.327966	0.293955	0.269424	0.245415	0.173539	0.238861	0.207145	0.149469	0.179895	0.161901
0.12458	0.122475	0.120067	0.121538	0.114383	0.093921	0.086628	0.084497	0.077071	0.125317	0.142631	0.11467	0.130107	0.122718	0.071965	0.237435	0.240496	0.205624	0.14546	0.156902	0.132584	0.276489	0.298793	0.279469	0.465431	0.444511	0.410876	0.160066	0.179358	0.143379	0.235759	0.225934	0.232273	0.164387	0.18647	0.175157	0.240424	0.297133	0.268262	0.3018	0.33027	0.296098	0.270508	0.246408	0.174132	0.239431	0.208088	0.150445	0.180757	0.162773
0.12542	0.123143	0.120654	0.122903	0.11476	0.094728	0.087088	0.085471	0.077465	0.126425	0.142921	0.1157	0.130712	0.122147	0.072598	0.238799	0.241727	0.206417	0.146512	0.157481	0.133754	0.278542	0.300617	0.281331	0.469624	0.447928	0.414404	0.161141	0.180663	0.143827	0.237534	0.227242	0.233481	0.164977	0.187097	0.175539	0.241688	0.299315	0.270279	0.304513	0.332746	0.298363	0.271234	0.247134	0.174657	0.240552	0.208935	0.150958	0.181674	0.163773
0.126488	0.123563	0.121699	0.123643	0.115658	0.09538	0.08697	0.085972	0.077784	0.127307	0.143883	0.116753	0.131055	0.122012	0.072832	0.239598	0.242945	0.207926	0.147276	0.158218	0.13466	0.280143	0.302484	0.283217	0.472998	0.451166	0.4183	0.162231	0.181084	0.144581	0.239224	0.228455	0.234929	0.165515	0.187565	0.176771	0.243505	0.301615	0.272068	0.306725	0.33473	0.300615	0.272355	0.247256	0.175784	0.241622	0.209791	0.151513	0.182517	0.164897
0.127472	0.124364	0.122112	0.124334	0.116562	0.095965	0.087206	0.086309	0.078206	0.128225	0.145202	0.117567	0.131096	0.122097	0.073008	0.241283	0.24397	0.209224	0.148375	0.159482	0.135333	0.282171	0.304603	0.285113	0.476613	0.454535	0.421678	0.163249	0.181419	0.145465	0.241096	0.229257	0.236253	0.166251	0.188219	0.177533	0.244877	0.304164	0.273997	0.308868	0.337132	0.303207	0.273195	0.247942	0.176982	0.242807	0.210317	0.152148	0.183888	0.165743
0.127957	0.125141	0.122631	0.125654	0.117446	0.096919	0.087027	0.086317	0.078512	0.129384	0.146143	0.118348	0.131482	0.122407	0.073002	0.242526	0.245023	0.209799	0.149593	0.159933	0.136272	0.283892	0.306079	0.286835	0.480338	0.458211	0.424524	0.164158	0.182835	0.146146	0.242473	0.230514	0.237765	0.166924	0.189093	0.178137	0.246103	0.306226	0.275722	0.311207	0.339443	0.304792	0.274653	0.248525	0.177424	0.24434	0.211404	0.152738	0.184571	0.166348
0.128689	0.125692	0.123054	0.126223	0.118365	0.097766	0.087014	0.086619	0.078619	0.130674	0.146971	0.119276	0.131457	0.123169	0.073085	0.243837	0.24589	0.210981	0.150792	0.160939	0.136696	0.28556	0.307493	0.288827	0.483673	0.461733	0.427559	0.164398	0.183808	0.14705	0.243807	0.232163	0.239308	0.167306	0.18988	0.178652	0.247448	0.308683	0.277246	0.313536	0.342335	0.306544	0.275855	0.249116	0.17901	0.24552	0.212258	0.153247	0.185606	0.167498
0.129391	0.126733	0.123609	0.127053	0.119254	0.098297	0.087504	0.086897	0.079019	0.131835	0.147805	0.120323	0.131623	0.123583	0.072923	0.244993	0.246814	0.211951	0.151948	0.162013	0.137717	0.287282	0.309166	0.290493	0.487437	0.465016	0.430553	0.16493	0.184623	0.148018	0.244874	0.233288	0.240483	0.16755	0.190666	0.179108	0.248651	0.31082	0.279148	0.316182	0.344827	0.308468	0.277133	0.249796	0.179713	0.246439	0.213019	0.153783	0.18698	0.16884
0.130155	0.127172	0.123835	0.127654	0.120002	0.098966	0.087804	0.087277	0.07861	0.132826	0.14862	0.121112	0.13192	0.123625	0.07345	0.245883	0.247418	0.212752	0.153186	0.162578	0.138596	0.289026	0.310392	0.292078	0.490989	0.468815	0.433921	0.165795	0.185552	0.148839	0.245987	0.234712	0.24147	0.16786	0.19144	0.17944	0.250314	0.312919	0.281169	0.31839	0.346898	0.310713	0.278611	0.251056	0.180492	0.247146	0.214315	0.154596	0.187879	0.169688
0.130863	0.127913	0.124343	0.128211	0.120611	0.099633	0.088102	0.087631	0.078663	0.13369	0.150008	0.121801	0.132412	0.124277	0.073143	0.246677	0.248336	0.213622	0.154123	0.163598	0.13947	0.290857	0.311945	0.293358	0.494447	0.472579	0.436699	0.16663	0.186555	0.149938	0.247595	0.236161	0.242874	0.168295	0.192212	0.180361	0.252097	0.315467	0.283171	0.320647	0.348894	0.312911	0.280029	0.251511	0.180859	0.248043	0.215465	0.155742	0.188614	0.170508
0.131577	0.128432	0.125038	0.128796	0.121173	0.099983	0.089143	0.087937	0.079009	0.1346	0.151406	0.122251	0.132364	0.12465	0.072808	0.247355	0.24876	0.214593	0.154885	0.164703	0.140278	0.292365	0.313198	0.294957	0.498236	0.476026	0.439911	0.167406	0.187097	0.15081	0.24848	0.237977	0.244098	0.169062	0.193097	0.181089	0.253634	0.317757	0.285147	0.322978	0.351156	0.315197	0.281341	0.252219	0.181333	0.249581	0.216528	0.156765	0.189101	0.171497
0.132541	0.129421	0.125996	0.129432	0.122231	0.10026	0.090018	0.088147	0.079337	0.135612	0.152872	0.123003	0.132699	0.125267	0.072492	0.247828	0.249955	0.215329	0.155307	0.165969	0.141324	0.293855	0.314626	0.296833	0.501805	0.479548	0.442999	0.168665	0.188254	0.151554	0.249911	0.239324	0.245438	0.169775	0.193809	0.181624	0.255164	0.319986	0.287147	0.325026	0.353578	0.317557	0.282132	0.253263	0.182027	0.250754	0.217478	0.158036	0.190131	0.172054
0.133172	0.129814	0.126699	0.13007	0.122999	0.100526	0.090718	0.088944	0.079739	0.136447	0.153758	0.123532	0.133474	0.125617	0.07219	0.248308	0.251282	0.215672	0.156035	0.166931	0.142363	0.295488	0.316279	0.298489	0.505731	0.482754	0.446956	0.169538	0.189409	0.151923	0.250862	0.240649	0.246825	0.170487	0.195108	0.182705	0.256585	0.322431	0.289516	0.327807	0.355842	0.319755	0.28329	0.254459	0.182863	0.252316	0.218262	0.159272	0.191008	0.172459
0.133919	0.13004	0.127233	0.130645	0.123988	0.100016	0.091464	0.089388	0.080052	0.13727	0.154637	0.123924	0.133654	0.125833	0.071919	0.248642	0.251898	0.216405	0.157078	0.167776	0.142731	0.296475	0.318016	0.300348	0.509298	0.486341	0.450368	0.170722	0.190225	0.152749	0.251831	0.241893	0.24783	0.171136	0.195759	0.183521	0.258271	0.324618	0.291585	0.329921	0.358139	0.321752	0.2842	0.255625	0.183266	0.253166	0.219497	0.15981	0.191828	0.173074
0.134019	0.130383	0.127892	0.130858	0.124733	0.100219	0.092275	0.08964	0.080826	0.138585	0.155563	0.124475	0.134091	0.126135	0.071732	0.249362	0.252382	0.217328	0.15764	0.168895	0.143381	0.297745	0.319825	0.302183	0.513079	0.489992	0.45382	0.171496	0.19118	0.153223	0.253307	0.242994	0.249321	0.171912	0.196495	0.184205	0.25962	0.32676	0.293476	0.331951	0.361012	0.323885	0.285247	0.256857	0.183365	0.253972	0.22136	0.160376	0.192925	0.173664
0.134326	0.130798	0.128459	0.131456	0.126018	0.09994	0.093239	0.090289	0.081612	0.139688	0.157045	0.125154	0.134012	0.126028	0.071421	0.249908	0.253474	0.217846	0.158487	0.16992	0.14405	0.299123	0.321397	0.303963	0.516889	0.493849	0.457424	0.172545	0.191761	0.153559	0.254341	0.2442	0.250222	0.172998	0.197902	0.185103	0.261057	0.329021	0.294977	0.334135	0.363536	0.326005	0.286405	0.257955	0.18342	0.254874	0.222567	0.161196	0.193511	0.174522
0.134773	0.131463	0.129106	0.131673	0.126647	0.100053	0.09389	0.091149	0.082327	0.140762	0.158153	0.12546	0.134794	0.126196	0.071032	0.250933	0.253895	0.218409	0.159691	0.170874	0.144464	0.300493	0.322959	0.305682	0.520881	0.497556	0.46104	0.173661	0.19318	0.154055	0.255626	0.245445	0.251646	0.174014	0.198552	0.186176	0.262667	0.331138	0.296575	0.336621	0.365921	0.327835	0.287653	0.259571	0.1842	0.255852	0.22365	0.162034	0.194212	0.175293
0.135547	0.131914	0.129959	0.132734	0.12736	0.100379	0.094711	0.091913	0.083059	0.141094	0.159234	0.125822	0.135428	0.126482	0.07092	0.251875	0.254576	0.219443	0.160211	0.171347	0.145452	0.301817	0.324829	0.307277	0.52461	0.501337	0.464794	0.174741	0.194189	0.154334	0.257037	0.246577	0.252828	0.175023	0.199244	0.186663	0.264472	0.333858	0.29841	0.339035	0.3681	0.329674	0.288237	0.260702	0.184214	0.256718	0.224946	0.162631	0.194976	0.175821
0.135892	0.132716	0.130439	0.1332	0.128122	0.101365	0.09513	0.09215	0.084047	0.141715	0.160232	0.126693	0.135522	0.126635	0.070986	0.2525	0.255436	0.219826	0.161177	0.171834	0.146471	0.303267	0.326439	0.309233	0.52884	0.504707	0.468498	0.175881	0.195281	0.154932	0.258826	0.247751	0.253725	0.175865	0.199897	0.187047	0.266295	0.336323	0.300733	0.34135	0.370637	0.331788	0.289012	0.261581	0.184594	0.256744	0.226379	0.163011	0.195676	0.176441
0.136436	0.13335	0.131086	0.134023	0.128775	0.101809	0.09592	0.092737	0.084686	0.142542	0.160951	0.127297	0.136252	0.126363	0.071325	0.253657	0.256405	0.220636	0.162308	0.172871	0.147416	0.305086	0.328166	0.31117	0.532707	0.508343	0.471952	0.176907	0.196683	0.155478	0.259836	0.248897	0.254931	0.177274	0.200739	0.187584	0.268301	0.338411	0.302791	0.34396	0.373098	0.333832	0.289978	0.262339	0.185263	0.257273	0.227478	0.163553	0.196147	0.17707
0.137568	0.134189	0.131604	0.134533	0.129432	0.102742	0.096577	0.093764	0.085583	0.143416	0.161763	0.128258	0.136233	0.126353	0.071039	0.25525	0.257725	0.221517	0.163129	0.173796	0.147431	0.306552	0.330106	0.313089	0.536943	0.511877	0.475331	0.177662	0.198163	0.156177	0.261193	0.2502	0.256198	0.178172	0.201615	0.188286	0.270429	0.340547	0.304975	0.346067	0.375183	0.335768	0.290504	0.263041	0.185981	0.258148	0.228808	0.164032	0.196874	0.177748
0.138398	0.134732	0.132259	0.134982	0.129899	0.103779	0.0969	0.0948	0.086251	0.143954	0.162068	0.128897	0.136221	0.126168	0.071302	0.256209	0.258902	0.222219	0.16383	0.174515	0.148399	0.308137	0.331683	0.314537	0.540919	0.515007	0.478954	0.178902	0.199061	0.157021	0.262429	0.251646	0.257301	0.178681	0.202189	0.189244	0.271967	0.342511	0.306849	0.348199	0.377576	0.337695	0.291011	0.263676	0.186471	0.25928	0.229596	0.164543	0.197346	0.178817
0.139493	0.135553	0.133144	0.135636	0.130483	0.104329	0.097207	0.095372	0.086836	0.144582	0.162569	0.129869	0.136614	0.126331	0.071446	0.257101	0.260203	0.223128	0.164626	0.174946	0.149531	0.309773	0.333445	0.315981	0.544939	0.518479	0.482258	0.179467	0.200892	0.157575	0.263567	0.252257	0.258169	0.179192	0.202659	0.190214	0.273581	0.34475	0.308639	0.350808	0.379885	0.339761	0.291741	0.264499	0.186972	0.261004	0.230581	0.164499	0.197878	0.17944
0.140888	0.136001	0.133878	0.135636	0.131348	0.105156	0.0972	0.096011	0.0874	0.145298	0.163393	0.13087	0.136745	0.126582	0.071075	0.25838	0.261329	0.224356	0.165313	0.175856	0.150206	0.311469	0.33541	0.317425	0.54863	0.522151	0.48546	0.180352	0.201748	0.15837	0.265116	0.252816	0.259518	0.180136	0.203298	0.190952	0.275584	0.346949	0.310463	0.352773	0.382104	0.341525	0.292693	0.265317	0.188102	0.262497	0.231566	0.165054	0.198565	0.180416
0.141436	0.136774	0.134557	0.136532	0.131746	0.106312	0.097365	0.096803	0.087901	0.146149	0.163718	0.131698	0.136807	0.126783	0.07119	0.259665	0.262186	0.225361	0.16615	0.176799	0.150742	0.31299	0.336939	0.319225	0.552767	0.525574	0.488322	0.181076	0.203052	0.15896	0.266602	0.253345	0.261038	0.18094	0.204282	0.191717	0.277266	0.348965	0.31191	0.354876	0.384636	0.343369	0.293237	0.266128	0.188936	0.263808	0.23239	0.165579	0.199172	0.181153
0.14238	0.137372	0.134619	0.1377	0.132342	0.107343	0.097618	0.097076	0.088101	0.147086	0.163977	0.132561	0.13693	0.127037	0.071533	0.26055	0.26325	0.22635	0.167341	0.177558	0.151589	0.314417	0.33829	0.32076	0.556198	0.529315	0.491495	0.181778	0.204143	0.159897	0.268167	0.254721	0.262409	0.181178	0.204962	0.192544	0.278521	0.3509	0.313837	0.357257	0.386796	0.344875	0.294522	0.266468	0.18973	0.265189	0.233601	0.166327	0.199682	0.18187
0.143434	0.138075	0.134982	0.13839	0.132626	0.108504	0.097968	0.097724	0.088354	0.148259	0.164236	0.133557	0.136702	0.127235	0.071968	0.261737	0.264135	0.227727	0.168221	0.178321	0.152508	0.3162	0.340185	0.322527	0.559506	0.532905	0.495015	0.182116	0.204975	0.161344	0.269307	0.255704	0.263244	0.181045	0.205611	0.192443	0.279941	0.352973	0.315723	0.359672	0.389179	0.347243	0.29559	0.267133	0.190855	0.266213	0.234094	0.167119	0.200469	0.182916
0.144452	0.139065	0.135286	0.139051	0.133002	0.109321	0.0984	0.098118	0.088315	0.14906	0.16505	0.134218	0.136825	0.127401	0.072377	0.262952	0.265015	0.228498	0.169312	0.179237	0.15331	0.317832	0.341627	0.324195	0.563314	0.536167	0.498488	0.182791	0.205929	0.162433	0.270685	0.256697	0.264452	0.181502	0.206563	0.193041	0.281227	0.354914	0.31763	0.361502	0.390829	0.349501	0.29652	0.267679	0.191393	0.267305	0.234981	0.16796	0.20091	0.183833
0.145678	0.139592	0.135796	0.139446	0.133181	0.110473	0.098818	0.098526	0.088419	0.150152	0.166275	0.134677	0.136818	0.127802	0.073432	0.263767	0.265663	0.229224	0.170249	0.179855	0.154113	0.319305	0.342805	0.325928	0.567366	0.539693	0.50179	0.183172	0.206777	0.163081	0.272049	0.258062	0.265585	0.182186	0.20693	0.193763	0.283101	0.356807	0.319515	0.363714	0.392874	0.351809	0.297224	0.268489	0.191872	0.268461	0.235868	0.168845	0.201417	0.18424
0.146501	0.140245	0.136362	0.139868	0.133685	0.111068	0.099112	0.098788	0.088693	0.150909	0.167438	0.135259	0.137166	0.128012	0.073071	0.264621	0.266465	0.230177	0.170771	0.180867	0.155193	0.321027	0.344385	0.327413	0.571076	0.543152	0.504662	0.184046	0.207615	0.164101	0.27331	0.259471	0.26712	0.18297	0.207311	0.194396	0.285097	0.35905	0.321329	0.365694	0.394837	0.35402	0.297853	0.268797	0.192298	0.270123	0.236789	0.169597	0.202434	0.184972
0.14781	0.141005	0.137164	0.140984	0.134611	0.111531	0.099686	0.098539	0.088935	0.15172	0.168439	0.135797	0.137199	0.12828	0.073614	0.26532	0.267195	0.231156	0.171806	0.181588	0.155988	0.32233	0.34567	0.328927	0.57498	0.546685	0.508566	0.185147	0.208144	0.16498	0.274373	0.260825	0.268811	0.183686	0.20802	0.194978	0.286609	0.360728	0.322971	0.367978	0.396967	0.356133	0.298644	0.269489	0.192957	0.271102	0.237679	0.170626	0.203457	0.185395
0.148745	0.14188	0.1375	0.141531	0.135054	0.111796	0.100346	0.09856	0.088822	0.152578	0.169281	0.136702	0.137344	0.1286	0.074051	0.26603	0.268205	0.232329	0.172353	0.182644	0.156966	0.323778	0.347182	0.330448	0.57841	0.550081	0.512008	0.186298	0.209051	0.165466	0.275524	0.262299	0.270479	0.184237	0.208525	0.19573	0.28825	0.362865	0.324919	0.370136	0.399137	0.357916	0.299084	0.270228	0.194105	0.27208	0.23829	0.171344	0.204399	0.185596
0.149191	0.142823	0.137939	0.141924	0.135425	0.112103	0.100481	0.098673	0.089268	0.15326	0.169597	0.137283	0.137374	0.128847	0.074504	0.267152	0.26898	0.233345	0.173018	0.18334	0.157838	0.325211	0.349241	0.331839	0.582428	0.553474	0.515627	0.187158	0.209714	0.166052	0.276242	0.263199	0.272125	0.184349	0.209219	0.196604	0.28957	0.36463	0.327125	0.372353	0.401273	0.359587	0.300169	0.270717	0.194537	0.272933	0.239571	0.172219	0.205001	0.186124
0.150028	0.143456	0.13852	0.142684	0.135926	0.112102	0.101369	0.098957	0.089806	0.154251	0.170708	0.137872	0.137316	0.129463	0.074969	0.26825	0.269625	0.234743	0.173472	0.184546	0.158337	0.326168	0.35078	0.333551	0.586415	0.55691	0.518973	0.188238	0.209844	0.166759	0.277704	0.264596	0.273089	0.185143	0.209528	0.197174	0.290553	0.366497	0.328934	0.374312	0.403785	0.361455	0.300766	0.271366	0.195083	0.273198	0.240525	0.172911	0.206115	0.186673
0.149855	0.143959	0.139161	0.143175	0.136304	0.11237	0.102697	0.099137	0.09051	0.155417	0.171852	0.138325	0.137182	0.129897	0.074712	0.268679	0.270205	0.235478	0.173966	0.185099	0.159091	0.327623	0.352514	0.335622	0.589993	0.560925	0.522261	0.189065	0.210782	0.167337	0.27945	0.266353	0.273992	0.186216	0.210782	0.197843	0.291661	0.368488	0.331175	0.376554	0.406275	0.3633	0.301729	0.272369	0.195619	0.274122	0.241812	0.173833	0.207204	0.187392
0.150138	0.145047	0.139737	0.144278	0.136647	0.112814	0.103724	0.099716	0.091327	0.156033	0.172756	0.139065	0.137474	0.130013	0.07444	0.269077	0.271492	0.236212	0.174495	0.185698	0.159794	0.329188	0.35369	0.337261	0.593766	0.564022	0.52588	0.190513	0.211556	0.167902	0.28094	0.267613	0.27504	0.187296	0.211507	0.198598	0.293557	0.370232	0.332962	0.378823	0.408459	0.365193	0.302567	0.273462	0.196236	0.274642	0.242506	0.174568	0.207971	0.188491
0.150114	0.145933	0.140378	0.145021	0.137427	0.113386	0.104475	0.099612	0.091764	0.156524	0.173734	0.139551	0.137922	0.130464	0.074264	0.270054	0.271963	0.237104	0.175307	0.186253	0.16051	0.330757	0.355184	0.338677	0.597648	0.567382	0.52935	0.19139	0.212502	0.168472	0.28262	0.268755	0.276313	0.188087	0.212136	0.198977	0.295406	0.372609	0.334873	0.380726	0.410489	0.366842	0.303393	0.274428	0.196843	0.275602	0.243392	0.175274	0.208906	0.189112
0.150599	0.146297	0.140787	0.146329	0.138217	0.113506	0.104966	0.099829	0.092498	0.156873	0.174471	0.140467	0.138213	0.130242	0.074476	0.27072	0.272773	0.237976	0.175984	0.186516	0.161248	0.332458	0.356796	0.340248	0.600829	0.570888	0.532396	0.192448	0.213405	0.16905	0.284087	0.269763	0.277158	0.189044	0.212666	0.199582	0.296972	0.375321	0.336975	0.382753	0.412661	0.368327	0.304148	0.275288	0.197543	0.276009	0.244483	0.175895	0.209446	0.189917
0.151127	0.147012	0.140873	0.146681	0.139135	0.114221	0.105604	0.100439	0.09274	0.157373	0.175456	0.14133	0.137669	0.130418	0.07447	0.271657	0.27382	0.238504	0.177246	0.187075	0.161965	0.334073	0.357981	0.341697	0.604868	0.574089	0.535919	0.193312	0.214305	0.170083	0.285046	0.270746	0.278278	0.189027	0.213556	0.200143	0.298472	0.377229	0.338887	0.384929	0.41526	0.370682	0.305066	0.275951	0.198476	0.276258	0.245685	0.176684	0.210331	0.19066
0.151492	0.147539	0.141289	0.147515	0.13997	0.113916	0.106604	0.100966	0.092861	0.158244	0.176345	0.142146	0.13765	0.130165	0.074002	0.272371	0.275071	0.239153	0.178014	0.188053	0.162377	0.335138	0.35939	0.343355	0.608604	0.57772	0.539013	0.193915	0.215068	0.170297	0.285745	0.271729	0.279185	0.190069	0.214449	0.201273	0.300258	0.379158	0.340578	0.387398	0.417625	0.372832	0.30544	0.276592	0.199286	0.277133	0.246635	0.17727	0.210827	0.191432
0.152534	0.148219	0.141888	0.147913	0.140456	0.114655	0.107288	0.10182	0.093054	0.159195	0.177254	0.1429	0.137414	0.130718	0.073447	0.272888	0.276263	0.239723	0.178908	0.188726	0.162287	0.336262	0.361072	0.344507	0.612557	0.581539	0.542357	0.194657	0.21598	0.170898	0.286972	0.272763	0.28026	0.190602	0.215236	0.202073	0.301978	0.381446	0.342672	0.389424	0.419822	0.374574	0.306173	0.276936	0.199503	0.278155	0.247353	0.177989	0.211414	0.191903
0.153256	0.148545	0.142293	0.148687	0.141331	0.115202	0.108077	0.102981	0.093073	0.15991	0.177702	0.143218	0.137938	0.130528	0.072996	0.273349	0.277746	0.240424	0.179728	0.189747	0.162823	0.337609	0.362462	0.345453	0.616352	0.585233	0.545452	0.195458	0.216508	0.171701	0.28814	0.273799	0.28136	0.190915	0.216178	0.203001	0.303569	0.383214	0.344631	0.391596	0.422145	0.376699	0.30687	0.27746	0.199638	0.279551	0.248099	0.178596	0.212154	0.193041
0.153789	0.149278	0.142664	0.149129	0.142313	0.115694	0.108403	0.103883	0.092979	0.160725	0.178647	0.143813	0.138578	0.130532	0.072549	0.274053	0.278517	0.240528	0.180574	0.190607	0.163551	0.33911	0.363974	0.347048	0.620178	0.588862	0.548259	0.195885	0.217451	0.172116	0.289036	0.274899	0.281867	0.191514	0.217316	0.203856	0.305438	0.385112	0.346991	0.393886	0.424299	0.378467	0.307931	0.278395	0.199852	0.280939	0.248773	0.179349	0.212888	0.193809
0.154135	0.149491	0.14339	0.149673	0.14285	0.116462	0.108708	0.104555	0.093205	0.161549	0.179286	0.144482	0.139017	0.130812	0.072131	0.274898	0.279209	0.241383	0.181584	0.191154	0.16399	0.340531	0.365147	0.348584	0.6237	0.592561	0.551474	0.196758	0.21767	0.172462	0.290623	0.275688	0.2833	0.192028	0.218052	0.204634	0.307031	0.387179	0.349161	0.395724	0.426491	0.380347	0.308678	0.279361	0.200256	0.2818	0.249658	0.179922	0.213504	0.194398
0.155021	0.150217	0.143927	0.150908	0.143603	0.116649	0.109221	0.105467	0.093522	0.162119	0.179927	0.145211	0.138845	0.13092	0.072448	0.275818	0.280007	0.241848	0.182611	0.19239	0.164575	0.341891	0.366771	0.350314	0.627072	0.595804	0.554163	0.19719	0.218578	0.172955	0.291916	0.276712	0.284032	0.192846	0.219057	0.205642	0.308618	0.389748	0.350674	0.398242	0.428455	0.382719	0.309312	0.279969	0.200773	0.282749	0.250271	0.18071	0.214163	0.194721
0.155936	0.150675	0.144108	0.151473	0.144246	0.11724	0.109566	0.105697	0.093876	0.162977	0.180504	0.145865	0.138927	0.131287	0.072436	0.277089	0.281169	0.242443	0.183888	0.193182	0.165037	0.343383	0.368302	0.35175	0.630703	0.599551	0.557845	0.19788	0.219512	0.173699	0.293278	0.278067	0.285045	0.193351	0.219826	0.206225	0.309586	0.392218	0.352939	0.400712	0.430315	0.384727	0.310309	0.280691	0.200979	0.284089	0.250872	0.181476	0.215239	0.195257
0.156295	0.150938	0.144565	0.151995	0.144775	0.11776	0.109573	0.106446	0.093942	0.163852	0.181256	0.146324	0.138894	0.131299	0.072358	0.278302	0.281898	0.243004	0.184608	0.19404	0.165813	0.344997	0.369943	0.353214	0.634515	0.60293	0.561264	0.198313	0.220716	0.174299	0.294511	0.279128	0.285853	0.194147	0.220476	0.20678	0.311126	0.394612	0.354932	0.402777	0.432437	0.386996	0.31155	0.281586	0.201069	0.285117	0.251469	0.182086	0.215728	0.196195
0.157151	0.1514	0.145232	0.152292	0.14587	0.118042	0.10985	0.107346	0.094103	0.164843	0.182264	0.146766	0.139369	0.131293	0.072689	0.279469	0.282603	0.243451	0.185379	0.194896	0.166359	0.346623	0.371591	0.354743	0.63875	0.606394	0.564798	0.19908	0.221441	0.174745	0.296047	0.280778	0.287033	0.194937	0.220969	0.207996	0.312717	0.397074	0.356611	0.405178	0.434503	0.388935	0.311922	0.282345	0.201556	0.28663	0.252151	0.183103	0.216747	0.196665
0.157707	0.152003	0.146025	0.153118	0.146702	0.118929	0.110029	0.107553	0.094739	0.165911	0.183009	0.147447	0.13955	0.131169	0.072944	0.280163	0.282964	0.244071	0.186204	0.196274	0.167015	0.348072	0.373216	0.356537	0.642201	0.609815	0.567762	0.199785	0.221961	0.175185	0.297119	0.281928	0.288336	0.195608	0.221094	0.208867	0.314073	0.399656	0.358384	0.407469	0.436433	0.390922	0.312385	0.283239	0.202004	0.287572	0.252948	0.183663	0.218051	0.196796
0.158252	0.152665	0.146502	0.154107	0.14724	0.119516	0.110347	0.107334	0.094759	0.166573	0.183874	0.148232	0.140119	0.131231	0.072394	0.281236	0.283722	0.24459	0.186924	0.197283	0.168082	0.34966	0.375034	0.358068	0.6463	0.613176	0.570893	0.200743	0.222841	0.176154	0.298319	0.2833	0.289598	0.196241	0.221172	0.209379	0.315718	0.402055	0.36029	0.409201	0.438029	0.392589	0.313092	0.283931	0.201972	0.288373	0.254183	0.184046	0.219215	0.1976
0.159071	0.153112	0.147371	0.154717	0.147568	0.120095	0.110637	0.107177	0.094953	0.167584	0.184031	0.148742	0.140525	0.131604	0.072742	0.282059	0.28435	0.2451	0.187536	0.198087	0.168811	0.351199	0.376706	0.359305	0.650417	0.616637	0.574335	0.201739	0.223659	0.17709	0.299627	0.284726	0.290985	0.196585	0.221929	0.210287	0.317214	0.403877	0.362459	0.411742	0.440138	0.393941	0.314142	0.285027	0.202775	0.288833	0.25482	0.184901	0.219829	0.197764
0.159508	0.153804	0.147745	0.154775	0.14755	0.120714	0.110526	0.10753	0.095286	0.168344	0.184748	0.149189	0.14073	0.131576	0.072992	0.283258	0.285336	0.245801	0.187843	0.199222	0.169718	0.352669	0.378592	0.360865	0.654535	0.619737	0.577102	0.20246	0.224578	0.177375	0.300773	0.286061	0.291992	0.196909	0.222264	0.211199	0.318334	0.406086	0.364403	0.41385	0.442343	0.395532	0.314842	0.285452	0.203342	0.289672	0.255631	0.185651	0.220493	0.198343
0.160429	0.154413	0.147963	0.154833	0.148128	0.121352	0.110676	0.107561	0.09588	0.169292	0.185076	0.150085	0.140988	0.131923	0.072924	0.284673	0.286495	0.24658	0.188161	0.199805	0.170541	0.353913	0.380647	0.361993	0.658293	0.622993	0.580149	0.203216	0.225684	0.177882	0.301846	0.28718	0.292974	0.19703	0.22261	0.211599	0.319433	0.408018	0.366283	0.416177	0.444766	0.397058	0.31589	0.286389	0.203396	0.290138	0.256727	0.186286	0.221043	0.19916
0.160634	0.154641	0.148648	0.155589	0.148433	0.121735	0.11108	0.10793	0.09614	0.170202	0.185976	0.150709	0.141413	0.132215	0.072806	0.285774	0.287264	0.247612	0.188176	0.200688	0.171861	0.35526	0.382292	0.36333	0.662117	0.626278	0.583411	0.204296	0.226538	0.178319	0.303603	0.288697	0.293537	0.197764	0.223144	0.21182	0.32066	0.410169	0.368154	0.418523	0.447336	0.399013	0.316567	0.287825	0.204086	0.291055	0.257157	0.187245	0.221874	0.199563
0.160354	0.155171	0.149462	0.156181	0.148747	0.122627	0.111415	0.108214	0.096457	0.170971	0.186589	0.151516	0.14161	0.131868	0.072743	0.286154	0.287723	0.248077	0.189021	0.20116	0.172808	0.356973	0.384191	0.365152	0.665963	0.629561	0.586496	0.205459	0.22778	0.179271	0.304966	0.289943	0.29419	0.198139	0.223738	0.212162	0.322648	0.412235	0.369788	0.420561	0.449841	0.40075	0.317582	0.288947	0.205127	0.292019	0.258091	0.188116	0.222509	0.200441
0.160733	0.155614	0.149891	0.157103	0.149283	0.12321	0.111683	0.108356	0.097002	0.171424	0.186963	0.152251	0.141956	0.131993	0.073152	0.286913	0.288583	0.248946	0.189424	0.202077	0.173979	0.358546	0.385855	0.366473	0.669207	0.631961	0.589777	0.206563	0.22883	0.180248	0.306293	0.291047	0.295365	0.198964	0.223596	0.212858	0.324761	0.414609	0.370904	0.422648	0.452055	0.402363	0.318486	0.289836	0.205602	0.29221	0.258902	0.188383	0.223024	0.201166
0.161069	0.155902	0.150228	0.157726	0.149997	0.123509	0.11171	0.108097	0.097335	0.171495	0.187529	0.152805	0.142227	0.131798	0.073562	0.287618	0.289319	0.249921	0.189996	0.202524	0.174909	0.360115	0.387357	0.367841	0.67247	0.63556	0.592755	0.20722	0.230038	0.181349	0.307424	0.292443	0.296394	0.199619	0.224244	0.213302	0.326359	0.416809	0.372232	0.424673	0.45424	0.403743	0.319314	0.290573	0.206104	0.293003	0.259684	0.188904	0.22315	0.202167
0.161955	0.155779	0.150897	0.158172	0.150454	0.123789	0.112095	0.108637	0.097659	0.172012	0.188019	0.15338	0.142418	0.131494	0.073847	0.288312	0.290328	0.250645	0.190983	0.203052	0.175666	0.361686	0.388569	0.369372	0.675975	0.638893	0.595721	0.208167	0.230911	0.182387	0.30813	0.293578	0.297559	0.200002	0.224735	0.214052	0.327772	0.41867	0.373296	0.42679	0.456452	0.405712	0.31985	0.291354	0.207006	0.293333	0.260409	0.189236	0.223322	0.203464
0.16254	0.156581	0.151453	0.158133	0.150931	0.124173	0.112901	0.109316	0.097559	0.172635	0.1891	0.153938	0.142444	0.131677	0.073945	0.288852	0.291038	0.251508	0.191683	0.20379	0.176795	0.363236	0.390133	0.370545	0.680055	0.642415	0.598785	0.208836	0.231929	0.182849	0.308764	0.294602	0.299053	0.200255	0.225337	0.214514	0.32975	0.420104	0.374482	0.428915	0.458876	0.408021	0.320455	0.291759	0.207518	0.294021	0.260933	0.189781	0.22385	0.204211
0.163002	0.157282	0.152074	0.158574	0.151414	0.124889	0.113479	0.110053	0.098097	0.173818	0.190059	0.15453	0.142662	0.131839	0.073878	0.289389	0.292035	0.251818	0.192065	0.204161	0.177362	0.364291	0.391634	0.371918	0.683423	0.645795	0.601834	0.209515	0.232607	0.183076	0.309789	0.295741	0.300123	0.201229	0.22642	0.215316	0.331642	0.421957	0.376096	0.430915	0.461201	0.409949	0.320638	0.292176	0.207932	0.295308	0.26154	0.190001	0.224024	0.204923
0.164033	0.157922	0.152374	0.158678	0.151353	0.125513	0.114279	0.11071	0.098354	0.174436	0.190892	0.15514	0.142936	0.131914	0.074056	0.290343	0.292904	0.252466	0.192784	0.204976	0.177892	0.365738	0.393101	0.373259	0.687069	0.649601	0.604918	0.210101	0.233633	0.183938	0.310839	0.297075	0.301295	0.201741	0.226903	0.216028	0.333328	0.423649	0.378033	0.432886	0.463423	0.411772	0.32153	0.292563	0.208523	0.296284	0.262007	0.190254	0.224381	0.20535
0.164631	0.158543	0.152767	0.159126	0.151822	0.125851	0.114519	0.111863	0.098173	0.174548	0.191606	0.155721	0.143401	0.131787	0.073961	0.291333	0.29365	0.253305	0.193654	0.205541	0.178709	0.367032	0.394322	0.374387	0.690263	0.652978	0.608124	0.21089	0.233784	0.184295	0.312006	0.298227	0.302469	0.202339	0.228143	0.216473	0.335229	0.425679	0.380264	0.434668	0.465608	0.414015	0.32228	0.293097	0.209322	0.297675	0.262555	0.190192	0.224571	0.205859
0.165066	0.159171	0.153261	0.159436	0.152501	0.126153	0.114351	0.112531	0.098262	0.175051	0.19248	0.156104	0.143496	0.131905	0.074074	0.292187	0.293943	0.253848	0.194829	0.206182	0.179706	0.368096	0.395266	0.376107	0.693584	0.656295	0.611588	0.211691	0.234432	0.184953	0.31324	0.299276	0.303694	0.203541	0.229085	0.217129	0.336626	0.427479	0.382243	0.436974	0.467716	0.415931	0.322801	0.293607	0.209836	0.298849	0.263314	0.190802	0.225017	0.206368
0.165822	0.159589	0.153559	0.160344	0.152948	0.126158	0.114709	0.112607	0.098428	0.175551	0.193172	0.156511	0.143875	0.132233	0.073866	0.293385	0.294573	0.255428	0.19594	0.206674	0.180205	0.369507	0.396707	0.377937	0.69671	0.659854	0.615071	0.21234	0.235488	0.185585	0.314604	0.30018	0.305154	0.204594	0.22988	0.217645	0.338305	0.429497	0.38414	0.439151	0.469664	0.418182	0.323512	0.294378	0.210363	0.299952	0.264536	0.190799	0.225505	0.20663
0.166789	0.160211	0.153229	0.160712	0.153404	0.12627	0.115121	0.113438	0.099173	0.175906	0.194065	0.156912	0.143757	0.131848	0.073714	0.294522	0.295495	0.256405	0.196687	0.207699	0.180768	0.371074	0.398184	0.379415	0.70026	0.663158	0.61837	0.212837	0.236316	0.186441	0.315573	0.301152	0.305925	0.205826	0.231101	0.218206	0.33998	0.43195	0.385777	0.441573	0.4719	0.420431	0.323992	0.294766	0.2113	0.300762	0.265286	0.191455	0.226136	0.207115
0.167415	0.16052	0.153215	0.161339	0.153901	0.126454	0.115199	0.113343	0.099691	0.176574	0.194533	0.157261	0.143012	0.132049	0.073827	0.295564	0.296369	0.25775	0.197912	0.208243	0.181265	0.372187	0.399351	0.380904	0.704061	0.666211	0.622213	0.213525	0.237214	0.186887	0.316781	0.302284	0.306979	0.20666	0.231783	0.219168	0.341295	0.433801	0.388023	0.44338	0.474291	0.422292	0.324894	0.29489	0.211508	0.301726	0.266347	0.192032	0.226857	0.207823
0.167889	0.161047	0.153311	0.162252	0.154419	0.127053	0.115801	0.113859	0.099947	0.177142	0.195308	0.157622	0.142941	0.131521	0.073915	0.296205	0.297028	0.258712	0.198746	0.209421	0.182244	0.373366	0.400655	0.382474	0.707451	0.669472	0.625285	0.214248	0.238382	0.18717	0.318219	0.30341	0.308002	0.207648	0.232066	0.21988	0.343393	0.43579	0.390312	0.445031	0.476005	0.424202	0.325842	0.295613	0.211858	0.302785	0.267327	0.192609	0.227877	0.208533
0.168167	0.161805	0.15375	0.162942	0.155293	0.127546	0.116733	0.114556	0.100438	0.177754	0.195793	0.158183	0.143186	0.131383	0.074211	0.297036	0.297765	0.259311	0.199601	0.20993	0.18247	0.374675	0.402353	0.384518	0.711156	0.673132	0.628858	0.214732	0.239373	0.187979	0.319823	0.304212	0.309161	0.208295	0.232977	0.220288	0.34509	0.437977	0.39206	0.447116	0.477973	0.426373	0.326544	0.296446	0.212487	0.303542	0.268455	0.193265	0.229022	0.208573
0.168936	0.162665	0.153953	0.163615	0.156202	0.128104	0.11719	0.114422	0.101139	0.178258	0.196525	0.158623	0.14367	0.131604	0.074282	0.297421	0.298468	0.259929	0.200278	0.211071	0.182656	0.375961	0.403498	0.386619	0.71462	0.676168	0.631769	0.215717	0.24012	0.188551	0.320755	0.304974	0.310606	0.208794	0.233277	0.220788	0.34609	0.439897	0.394642	0.448834	0.479644	0.428382	0.327522	0.296845	0.213073	0.303946	0.269585	0.19352	0.230074	0.209071
0.170082	0.162772	0.154533	0.163973	0.156361	0.128513	0.117491	0.114626	0.10182	0.178636	0.197478	0.159122	0.144299	0.132423	0.074156	0.298418	0.299409	0.260286	0.201401	0.211558	0.18336	0.377306	0.405084	0.388246	0.718572	0.679408	0.635118	0.216426	0.241169	0.189264	0.322065	0.306082	0.311512	0.209469	0.233789	0.22128	0.347741	0.44207	0.397266	0.450883	0.481746	0.430031	0.328317	0.297358	0.213358	0.304495	0.270992	0.194443	0.231178	0.209607
0.170788	0.163006	0.154899	0.163904	0.156893	0.129461	0.117551	0.115574	0.102227	0.179425	0.197903	0.159488	0.144611	0.132711	0.07428	0.298836	0.300334	0.260633	0.202563	0.212196	0.18359	0.378607	0.406856	0.389846	0.721974	0.682751	0.638291	0.217297	0.241956	0.189855	0.323127	0.30701	0.312383	0.20998	0.234845	0.221941	0.349038	0.444271	0.399697	0.453361	0.484129	0.431757	0.329181	0.298156	0.213828	0.304824	0.27204	0.195375	0.232188	0.20999
0.171544	0.163643	0.155012	0.164397	0.157722	0.130041	0.117486	0.115989	0.102854	0.180065	0.198604	0.159682	0.144825	0.133072	0.074338	0.299789	0.301181	0.261705	0.203199	0.213318	0.183878	0.380091	0.408561	0.391646	0.725536	0.686432	0.641248	0.218248	0.243007	0.19022	0.324007	0.308152	0.313118	0.209988	0.235249	0.222167	0.350194	0.446346	0.40193	0.455138	0.486176	0.433549	0.329569	0.298392	0.214167	0.305115	0.273014	0.196633	0.232998	0.210631
0.172144	0.164223	0.155234	0.164414	0.158616	0.130283	0.118228	0.116224	0.103225	0.18102	0.198959	0.160284	0.14529	0.133316	0.074193	0.30093	0.302276	0.262256	0.203984	0.213943	0.184489	0.381495	0.410238	0.393247	0.728959	0.68995	0.64432	0.219465	0.244001	0.191005	0.325095	0.308962	0.313809	0.210198	0.235834	0.222276	0.352099	0.448377	0.404197	0.457508	0.488258	0.435157	0.330248	0.299198	0.214899	0.305972	0.273744	0.197423	0.233612	0.211341
0.172297	0.16456	0.155932	0.165245	0.159004	0.130709	0.11888	0.116533	0.103795	0.181672	0.199666	0.160699	0.145777	0.133699	0.074637	0.301362	0.302896	0.262957	0.204354	0.214901	0.185351	0.382906	0.411682	0.394977	0.732631	0.693431	0.647256	0.220726	0.244811	0.191884	0.326278	0.310267	0.314908	0.210438	0.236384	0.222906	0.353811	0.45055	0.406224	0.459502	0.490359	0.436917	0.330687	0.299849	0.215834	0.306646	0.274637	0.198453	0.234434	0.211816
0.173196	0.165184	0.156842	0.165988	0.15986	0.131326	0.119381	0.116485	0.104678	0.182488	0.199974	0.161347	0.146082	0.13389	0.074998	0.301458	0.303365	0.263478	0.20511	0.215608	0.185811	0.38448	0.413024	0.396709	0.735962	0.696914	0.650313	0.221727	0.245154	0.192549	0.327157	0.310912	0.315615	0.210933	0.236522	0.223412	0.35574	0.452447	0.40812	0.461583	0.492502	0.438514	0.330909	0.300196	0.216561	0.306717	0.275235	0.199208	0.235143	0.212564
0.173713	0.165518	0.157222	0.166876	0.160864	0.131406	0.119947	0.116631	0.105731	0.183167	0.200419	0.161941	0.1458	0.134438	0.074987	0.302049	0.304364	0.264193	0.205465	0.215972	0.186712	0.385863	0.414371	0.398119	0.739144	0.700224	0.653338	0.222428	0.245895	0.193124	0.328034	0.312168	0.31678	0.211597	0.237026	0.224273	0.357617	0.454343	0.409581	0.463699	0.494526	0.439671	0.331832	0.300779	0.216402	0.307277	0.275999	0.199717	0.235806	0.213277
0.174505	0.165615	0.157829	0.16757	0.161406	0.131803	0.12027	0.116798	0.106431	0.183646	0.201144	0.162462	0.145791	0.134458	0.075161	0.302546	0.305641	0.264686	0.20603	0.217003	0.187003	0.387458	0.415208	0.399972	0.742856	0.703949	0.656432	0.223214	0.2469	0.193954	0.329142	0.313148	0.31789	0.212032	0.237746	0.224992	0.359394	0.456404	0.41121	0.465869	0.496358	0.441476	0.332157	0.301283	0.217124	0.307774	0.27638	0.200498	0.236399	0.214423
0.17513	0.165829	0.158653	0.168171	0.161736	0.132291	0.121098	0.117287	0.106873	0.184725	0.20173	0.16291	0.145743	0.134623	0.075412	0.303264	0.306077	0.265405	0.206546	0.217907	0.187799	0.389072	0.416128	0.401328	0.746599	0.707026	0.659154	0.224143	0.247592	0.194251	0.329955	0.31383	0.319306	0.212355	0.238093	0.22588	0.360968	0.458583	0.412798	0.468031	0.498358	0.443287	0.332834	0.301787	0.217757	0.308084	0.277196	0.201014	0.237249	0.21515
0.175596	0.16627	0.159295	0.168952	0.16213	0.132741	0.121714	0.117808	0.107357	0.185517	0.202167	0.163523	0.146097	0.13469	0.075209	0.303747	0.306392	0.265876	0.20668	0.218837	0.188236	0.390626	0.417754	0.402457	0.749721	0.710535	0.6622	0.225164	0.248353	0.19438	0.331035	0.314711	0.32055	0.212569	0.238393	0.22684	0.362717	0.460778	0.414436	0.469977	0.500733	0.444764	0.333484	0.302367	0.218035	0.309095	0.277464	0.201579	0.237631	0.215553
0.176157	0.16655	0.159983	0.169766	0.162341	0.133204	0.121929	0.118546	0.107712	0.186213	0.202759	0.16395	0.146157	0.134958	0.075176	0.304607	0.307406	0.266285	0.207168	0.219686	0.188713	0.391905	0.418802	0.403591	0.753243	0.713602	0.665443	0.225977	0.24899	0.194829	0.332503	0.315924	0.321704	0.213065	0.239055	0.227833	0.364021	0.462665	0.416442	0.471774	0.502591	0.446235	0.33366	0.302682	0.218947	0.310384	0.277843	0.201583	0.238304	0.216205
0.176833	0.166885	0.160206	0.17042	0.16262	0.13311	0.122557	0.118873	0.107872	0.186626	0.203129	0.164408	0.146152	0.134587	0.075034	0.305309	0.307715	0.26734	0.207979	0.220788	0.189486	0.393278	0.420155	0.405195	0.756387	0.717295	0.668734	0.22663	0.249376	0.195405	0.333761	0.316546	0.322976	0.21376	0.239292	0.228683	0.365441	0.46474	0.418247	0.473645	0.504054	0.447575	0.334069	0.303365	0.219754	0.310711	0.27841	0.202031	0.238915	0.216721
0.17704	0.167471	0.161009	0.170898	0.16329	0.133203	0.122579	0.11958	0.107442	0.187396	0.203855	0.164951	0.146266	0.134736	0.074676	0.305695	0.308105	0.268408	0.208531	0.221558	0.19048	0.39439	0.421368	0.405978	0.759623	0.720807	0.672224	0.227475	0.249662	0.195932	0.335304	0.317169	0.324072	0.214621	0.24015	0.22907	0.367359	0.466963	0.419825	0.475409	0.50588	0.448813	0.334539	0.303864	0.22009	0.311572	0.279075	0.202082	0.239528	0.217514
0.177323	0.167903	0.16115	0.171761	0.163869	0.13349	0.12315	0.120253	0.107549	0.188342	0.204397	0.164851	0.146095	0.134399	0.074454	0.306212	0.308925	0.269389	0.209426	0.222739	0.190843	0.39581	0.422559	0.407297	0.762994	0.724143	0.675801	0.228106	0.250697	0.196756	0.336441	0.318317	0.325315	0.216074	0.240513	0.229831	0.368701	0.468498	0.421433	0.4774	0.507635	0.450204	0.335103	0.304253	0.220472	0.312153	0.28024	0.202636	0.240154	0.218289
0.177865	0.168233	0.161257	0.172043	0.1641	0.13369	0.123628	0.120375	0.107818	0.188936	0.205481	0.165447	0.145896	0.134349	0.074013	0.30697	0.30964	0.270259	0.210014	0.223385	0.191293	0.397326	0.423973	0.408818	0.766712	0.727346	0.679059	0.228373	0.251872	0.197177	0.337454	0.319544	0.32631	0.217096	0.241098	0.230534	0.370434	0.470967	0.422523	0.478933	0.50969	0.451825	0.335887	0.304944	0.221127	0.312675	0.280655	0.203218	0.240633	0.218723
0.178709	0.168538	0.161711	0.172166	0.1638	0.133869	0.123922	0.120713	0.107929	0.189309	0.206128	0.165706	0.145531	0.133806	0.074113	0.307421	0.310386	0.270947	0.210935	0.224307	0.192101	0.398549	0.425183	0.409975	0.770755	0.730577	0.68253	0.228799	0.252509	0.197563	0.338611	0.320683	0.326845	0.218002	0.241549	0.230944	0.372296	0.473022	0.42406	0.48069	0.511454	0.452973	0.336715	0.305375	0.221825	0.312989	0.281068	0.203729	0.241589	0.219402
0.179134	0.16916	0.16221	0.173247	0.164238	0.134279	0.124076	0.120665	0.107799	0.189984	0.20671	0.166058	0.145061	0.133927	0.074188	0.307673	0.311207	0.271899	0.211863	0.225249	0.19308	0.39974	0.426165	0.41137	0.774585	0.733536	0.685439	0.229612	0.253713	0.198195	0.340451	0.321759	0.328022	0.218503	0.242246	0.231478	0.373862	0.474944	0.426059	0.482155	0.512949	0.454508	0.337695	0.305916	0.221928	0.313929	0.281954	0.204188	0.24215	0.220182
0.17936	0.169948	0.162691	0.173292	0.164598	0.135329	0.124736	0.121408	0.108184	0.190471	0.207357	0.166691	0.14535	0.134023	0.074345	0.30798	0.31159	0.272526	0.212411	0.225648	0.193971	0.401225	0.427506	0.413112	0.778446	0.737023	0.688555	0.230306	0.254944	0.198886	0.34199	0.322859	0.329487	0.219098	0.243067	0.231865	0.375694	0.477072	0.427627	0.483748	0.514192	0.456107	0.338693	0.307293	0.222523	0.31461	0.282361	0.204624	0.242912	0.220644
0.179736	0.170425	0.162985	0.173637	0.16506	0.135598	0.125198	0.121996	0.108219	0.190966	0.208283	0.16738	0.14583	0.134097	0.07474	0.30864	0.312037	0.272904	0.213018	0.22623	0.194917	0.402448	0.429028	0.414936	0.782098	0.740304	0.691709	0.23095	0.255766	0.199677	0.343239	0.3237	0.330892	0.220002	0.244167	0.232044	0.376954	0.478799	0.428828	0.485734	0.516405	0.458085	0.339396	0.307671	0.223209	0.315091	0.282997	0.205305	0.243554	0.22092
0.180765	0.170983	0.163488	0.173372	0.165439	0.13624	0.125515	0.1221	0.108462	0.191509	0.209131	0.167845	0.146543	0.133985	0.074964	0.309044	0.312721	0.273373	0.213748	0.226866	0.195927	0.404148	0.430259	0.416792	0.785912	0.743489	0.694506	0.23193	0.25631	0.200386	0.344259	0.324665	0.331967	0.22052	0.244681	0.232289	0.378287	0.481087	0.431304	0.487965	0.518577	0.459844	0.340436	0.307739	0.223809	0.315974	0.28368	0.205866	0.244231	0.22134
0.181299	0.171454	0.164027	0.173533	0.165483	0.136532	0.125905	0.122473	0.10867	0.192182	0.209731	0.168445	0.146625	0.134415	0.074723	0.309784	0.313409	0.274053	0.214825	0.22738	0.1969	0.405301	0.432047	0.418266	0.789803	0.746139	0.697668	0.232696	0.257267	0.201066	0.345386	0.325832	0.332648	0.221058	0.245834	0.232774	0.380033	0.483577	0.433026	0.49011	0.520638	0.461375	0.340975	0.30815	0.223981	0.317141	0.284651	0.206629	0.244675	0.221346
0.181731	0.171685	0.164348	0.173976	0.16586	0.137273	0.12653	0.122906	0.108761	0.192869	0.210439	0.168918	0.146829	0.134397	0.074646	0.310232	0.314021	0.27448	0.215764	0.228235	0.197366	0.406576	0.433735	0.420085	0.793899	0.749503	0.701175	0.233537	0.257764	0.201912	0.34642	0.32712	0.333659	0.221332	0.246905	0.233193	0.38143	0.485768	0.435148	0.492201	0.522522	0.463291	0.341576	0.30877	0.224242	0.31817	0.285316	0.206978	0.245093	0.221541
0.182245	0.172143	0.164685	0.174108	0.166402	0.137363	0.127212	0.122543	0.109297	0.193327	0.210862	0.169207	0.147744	0.13432	0.074873	0.311217	0.314813	0.274921	0.216234	0.229112	0.197899	0.408027	0.435327	0.421901	0.797742	0.752864	0.703882	0.234378	0.258612	0.202731	0.34757	0.328425	0.334846	0.22154	0.247795	0.233369	0.383233	0.4875	0.43723	0.494337	0.524414	0.465219	0.342026	0.30929	0.224923	0.319024	0.285971	0.207577	0.245443	0.221969
0.182754	0.17266	0.165541	0.174087	0.166514	0.137644	0.127956	0.122272	0.109597	0.194082	0.211813	0.170076	0.148291	0.134372	0.075031	0.31221	0.31596	0.275063	0.216917	0.229827	0.198554	0.409024	0.437166	0.423245	0.801223	0.755946	0.70695	0.235405	0.259797	0.203367	0.348665	0.32939	0.336057	0.221869	0.248357	0.234026	0.384979	0.48978	0.439747	0.496577	0.526559	0.467156	0.343078	0.309882	0.225527	0.320368	0.286715	0.208064	0.245824	0.222367
0.18341	0.172756	0.165984	0.174604	0.166411	0.138305	0.128154	0.122247	0.110353	0.194789	0.212489	0.170994	0.148671	0.134805	0.075359	0.312972	0.316443	0.275901	0.217504	0.230502	0.199256	0.410111	0.438864	0.424619	0.804819	0.759713	0.709872	0.236386	0.260535	0.204006	0.349599	0.33076	0.337319	0.222204	0.248712	0.234508	0.386602	0.492131	0.441516	0.498536	0.528865	0.469296	0.34354	0.31038	0.225643	0.321219	0.287415	0.208454	0.246392	0.223128
0.183875	0.173031	0.166483	0.175307	0.166681	0.138752	0.12795	0.122086	0.111183	0.195662	0.213186	0.171531	0.148789	0.135022	0.075251	0.313771	0.317048	0.276652	0.218348	0.23105	0.200182	0.411467	0.440309	0.426215	0.808102	0.762821	0.712658	0.237041	0.261238	0.204738	0.350408	0.331537	0.338162	0.22276	0.248968	0.234957	0.388167	0.494212	0.443322	0.500632	0.531043	0.471107	0.344058	0.311127	0.22557	0.321999	0.287866	0.209277	0.247038	0.223511
0.183929	0.172878	0.166662	0.17567	0.166915	0.139343	0.128007	0.12247	0.111561	0.196357	0.213993	0.172224	0.148386	0.1352	0.075503	0.314616	0.31792	0.277071	0.219069	0.231772	0.200826	0.412922	0.441932	0.427771	0.811127	0.765768	0.715604	0.237889	0.262084	0.205577	0.351202	0.332945	0.339481	0.223172	0.249784	0.235743	0.389775	0.49646	0.44497	0.502729	0.533008	0.472753	0.344993	0.311608	0.225917	0.322851	0.288882	0.210256	0.247526	0.223482
0.184239	0.173028	0.166692	0.176215	0.166845	0.139875	0.128536	0.122551	0.111901	0.196888	0.214223	0.172756	0.148955	0.135317	0.076184	0.315035	0.318819	0.277475	0.21951	0.232831	0.201176	0.414363	0.443079	0.429971	0.81396	0.76904	0.71829	0.238887	0.262992	0.206288	0.352403	0.333844	0.340435	0.223673	0.250072	0.236683	0.390897	0.499115	0.446902	0.504833	0.534868	0.474845	0.345575	0.311846	0.226754	0.323033	0.289724	0.211125	0.248164	0.22389
0.184305	0.17332	0.166813	0.177085	0.167446	0.140166	0.129114	0.122781	0.112496	0.197423	0.214503	0.173058	0.149158	0.134887	0.076289	0.315883	0.31902	0.278418	0.2199	0.233283	0.202065	0.415929	0.444456	0.430942	0.817411	0.772271	0.720962	0.239959	0.263921	0.206476	0.353532	0.335004	0.341555	0.223978	0.250175	0.237894	0.392136	0.501007	0.449051	0.50676	0.536894	0.476388	0.346259	0.312516	0.227499	0.323445	0.290261	0.211684	0.248937	0.2244
0.18477	0.173403	0.16698	0.17788	0.168154	0.140527	0.129588	0.123262	0.112997	0.197716	0.215021	0.173758	0.149594	0.1354	0.076158	0.31696	0.319627	0.278967	0.220849	0.234259	0.202432	0.41753	0.446512	0.432302	0.820458	0.775785	0.723754	0.240989	0.264612	0.206998	0.354512	0.335864	0.342877	0.224367	0.250675	0.239063	0.393312	0.502886	0.450713	0.508387	0.539015	0.478339	0.346466	0.312756	0.22785	0.324168	0.290493	0.212309	0.249442	0.224857
0.185056	0.173594	0.166698	0.17836	0.168848	0.140584	0.129519	0.12396	0.113338	0.198353	0.21551	0.174493	0.149513	0.136017	0.076074	0.31729	0.320232	0.279882	0.22158	0.235004	0.203167	0.418807	0.448085	0.43362	0.823775	0.779403	0.72627	0.241519	0.265895	0.207409	0.355712	0.33693	0.34395	0.225369	0.251381	0.239996	0.394965	0.504641	0.452623	0.509912	0.541136	0.47976	0.346149	0.313026	0.228935	0.324849	0.291279	0.212944	0.250181	0.22554
0.185375	0.173846	0.166412	0.179011	0.169823	0.140611	0.129959	0.124365	0.113461	0.199365	0.216031	0.175331	0.149579	0.135558	0.07628	0.317954	0.320554	0.280454	0.222645	0.235654	0.203998	0.420276	0.449748	0.435371	0.8265	0.782994	0.72922	0.242494	0.266741	0.208103	0.356531	0.337686	0.344906	0.226112	0.252134	0.24058	0.396669	0.506821	0.454759	0.511712	0.542713	0.481127	0.346288	0.313804	0.229214	0.324996	0.292395	0.213745	0.250571	0.226199
0.185681	0.174552	0.166749	0.179596	0.170202	0.14064	0.130132	0.124905	0.113568	0.200147	0.216691	0.176002	0.149774	0.135904	0.076406	0.318478	0.321245	0.281031	0.223187	0.236458	0.204464	0.4215	0.4512	0.436798	0.830543	0.786358	0.732268	0.243211	0.267998	0.208927	0.357803	0.338608	0.345489	0.226783	0.252492	0.241179	0.398232	0.509161	0.456765	0.51353	0.545103	0.482577	0.346631	0.314378	0.229929	0.325474	0.292987	0.214161	0.251288	0.226451
0.186087	0.175079	0.167108	0.180182	0.170791	0.140705	0.130949	0.125264	0.113276	0.200808	0.217347	0.176346	0.149632	0.136054	0.076344	0.318989	0.321924	0.281335	0.224538	0.236967	0.204596	0.423014	0.453019	0.438455	0.833965	0.789575	0.735531	0.244101	0.269087	0.209144	0.358726	0.339991	0.346586	0.227807	0.253027	0.242077	0.399848	0.51118	0.45863	0.514853	0.546824	0.484431	0.347232	0.315158	0.230378	0.326105	0.293772	0.214803	0.251295	0.226575
0.187022	0.175287	0.167126	0.180537	0.171199	0.140641	0.130988	0.125808	0.113038	0.201316	0.218196	0.177032	0.149833	0.136516	0.076135	0.319828	0.322642	0.281856	0.225208	0.237512	0.205565	0.424467	0.454502	0.439994	0.837952	0.792834	0.738677	0.244393	0.270061	0.209438	0.359719	0.340741	0.347396	0.228461	0.253596	0.242686	0.401445	0.513472	0.460186	0.51639	0.548619	0.48612	0.347746	0.315613	0.230904	0.326976	0.294412	0.214873	0.251984	0.227536
0.187576	0.176062	0.167721	0.181695	0.171643	0.140775	0.130998	0.125872	0.112732	0.201935	0.218446	0.177234	0.149765	0.136443	0.076152	0.320513	0.323103	0.283013	0.226015	0.23853	0.206559	0.425945	0.45604	0.441376	0.841838	0.796294	0.741418	0.245488	0.27071	0.210059	0.36102	0.341715	0.3481	0.228747	0.254088	0.243118	0.40344	0.515288	0.462553	0.518193	0.549957	0.487419	0.348331	0.316235	0.231517	0.327795	0.295694	0.214899	0.252612	0.228684
0.188076	0.176614	0.167922	0.182845	0.172801	0.141116	0.131293	0.126407	0.11277	0.202536	0.219152	0.177807	0.149889	0.136466	0.076098	0.321137	0.323528	0.284397	0.226077	0.239388	0.207271	0.427387	0.45731	0.442788	0.845645	0.799763	0.74426	0.246302	0.27165	0.210927	0.362305	0.34257	0.349243	0.228888	0.254865	0.243348	0.404733	0.517426	0.464172	0.519922	0.551827	0.489219	0.348616	0.316953	0.232071	0.328823	0.296752	0.215268	0.253116	0.229434
0.188618	0.177333	0.168015	0.183403	0.173303	0.14153	0.131869	0.127052	0.113057	0.202943	0.219901	0.178277	0.149796	0.136909	0.076198	0.322159	0.323847	0.285463	0.226444	0.240126	0.208012	0.428796	0.458605	0.444618	0.849411	0.802905	0.747411	0.24711	0.271982	0.211707	0.363008	0.343176	0.35022	0.229599	0.255583	0.244121	0.406403	0.519176	0.465523	0.521573	0.553496	0.490663	0.349229	0.317723	0.23243	0.329653	0.297697	0.215588	0.253776	0.229766
0.189273	0.178075	0.16838	0.184509	0.173901	0.141296	0.132823	0.127572	0.112879	0.203814	0.220756	0.178643	0.149953	0.136666	0.076553	0.322844	0.324564	0.286411	0.227066	0.241121	0.208703	0.429988	0.460001	0.446008	0.853289	0.805757	0.75013	0.247694	0.27237	0.212406	0.363868	0.343734	0.351013	0.230291	0.255997	0.244291	0.408053	0.521359	0.467078	0.523534	0.55543	0.491881	0.349643	0.317866	0.233019	0.330843	0.298644	0.215866	0.254237	0.230251
0.189692	0.178592	0.168894	0.184478	0.175082	0.141845	0.13378	0.128055	0.113146	0.204559	0.221425	0.178767	0.15038	0.136695	0.076296	0.323835	0.32552	0.287239	0.227817	0.241798	0.209172	0.431572	0.461408	0.447139	0.857185	0.808829	0.75328	0.248237	0.272724	0.212867	0.364924	0.344783	0.351759	0.230735	0.256788	0.244542	0.409933	0.523942	0.469028	0.525821	0.557104	0.493318	0.350245	0.318134	0.233197	0.332274	0.299655	0.216332	0.25518	0.231127
0.190089	0.179182	0.169541	0.184809	0.175512	0.141686	0.134656	0.128439	0.11338	0.205284	0.221922	0.178861	0.150711	0.136764	0.075737	0.32462	0.326382	0.288388	0.22869	0.242644	0.209414	0.432259	0.462943	0.447764	0.861116	0.811627	0.756689	0.249054	0.27345	0.212853	0.366052	0.346122	0.352591	0.231385	0.257609	0.244862	0.411595	0.526222	0.470623	0.527822	0.558673	0.494564	0.350947	0.318717	0.23313	0.333142	0.300658	0.216505	0.255911	0.231799
0.19068	0.179149	0.170039	0.185285	0.17593	0.142249	0.135092	0.128811	0.113548	0.205825	0.222566	0.179038	0.151046	0.136369	0.075433	0.325653	0.326858	0.288983	0.22959	0.243717	0.210033	0.433608	0.464053	0.449028	0.864772	0.815084	0.759767	0.249653	0.273805	0.213467	0.367259	0.347463	0.353676	0.231553	0.25819	0.245094	0.413212	0.52827	0.472139	0.529707	0.560425	0.496138	0.351633	0.319598	0.2333	0.33423	0.30096	0.216937	0.256546	0.232307
0.191406	0.179773	0.170352	0.185361	0.176366	0.142491	0.135613	0.128812	0.113433	0.2064	0.223129	0.178979	0.1515	0.136092	0.075324	0.326504	0.327845	0.289554	0.230004	0.24447	0.210374	0.434791	0.465106	0.449931	0.868017	0.818108	0.762485	0.250422	0.274743	0.213562	0.368293	0.348605	0.354474	0.232211	0.258611	0.245391	0.415173	0.530401	0.473729	0.531908	0.562301	0.497375	0.35234	0.32009	0.233237	0.334834	0.301785	0.217351	0.25726	0.233235
0.191703	0.180038	0.171105	0.185615	0.176118	0.143149	0.135995	0.12913	0.113655	0.207266	0.224048	0.178971	0.151326	0.136089	0.07534	0.327118	0.328694	0.290363	0.230449	0.245635	0.210999	0.436162	0.466215	0.450885	0.871007	0.821365	0.765959	0.251449	0.275713	0.214274	0.369026	0.349836	0.355418	0.232548	0.259186	0.245719	0.41638	0.532588	0.47578	0.533908	0.564286	0.498848	0.352864	0.320662	0.233086	0.335379	0.302039	0.217917	0.257751	0.233929
0.191851	0.180707	0.171238	0.186025	0.176221	0.143662	0.136257	0.129931	0.114416	0.207974	0.224767	0.17871	0.151846	0.135963	0.075312	0.32795	0.329603	0.291385	0.231704	0.246324	0.211626	0.437552	0.467219	0.45207	0.874575	0.824879	0.768692	0.252327	0.27634	0.215288	0.369874	0.351125	0.356436	0.233339	0.259477	0.245727	0.418084	0.534401	0.477126	0.53585	0.566278	0.500211	0.353226	0.321378	0.23312	0.336065	0.302874	0.218331	0.258517	0.234884
0.19212	0.180932	0.171736	0.186196	0.176597	0.144167	0.136373	0.130183	0.114688	0.208536	0.225382	0.178612	0.151889	0.135435	0.075106	0.328296	0.330573	0.291756	0.23226	0.246736	0.212173	0.438903	0.468343	0.453419	0.87782	0.827857	0.771975	0.252651	0.277011	0.215788	0.370762	0.352371	0.357213	0.233676	0.259956	0.245955	0.419429	0.53625	0.479162	0.538119	0.567729	0.501494	0.353438	0.322284	0.233726	0.336419	0.303486	0.219625	0.258884	0.235295
0.192667	0.181343	0.171974	0.186159	0.176846	0.145088	0.136685	0.130396	0.114937	0.208811	0.225954	0.178851	0.151873	0.135049	0.07534	0.328512	0.331247	0.292192	0.233008	0.247016	0.212746	0.440583	0.46945	0.454449	0.880841	0.831175	0.775218	0.253494	0.277892	0.216057	0.371628	0.353445	0.358031	0.233977	0.260689	0.246213	0.421046	0.538241	0.480919	0.540092	0.569691	0.503256	0.354067	0.322642	0.234278	0.336851	0.304004	0.220504	0.259474	0.235401
0.192739	0.181845	0.17205	0.186755	0.17702	0.145419	0.137311	0.131035	0.115712	0.209182	0.226277	0.179239	0.152347	0.134811	0.075667	0.328666	0.331819	0.292751	0.233863	0.247652	0.213523	0.441778	0.470667	0.455855	0.884663	0.834242	0.777628	0.254443	0.278915	0.216626	0.372749	0.354254	0.358823	0.234449	0.261239	0.246555	0.422112	0.540496	0.482613	0.542214	0.571713	0.505188	0.354941	0.323178	0.234867	0.336676	0.304344	0.221181	0.260114	0.236196
0.193088	0.181955	0.171932	0.187262	0.177495	0.145894	0.137506	0.131482	0.116338	0.209651	0.226769	0.179674	0.152628	0.134333	0.075666	0.329175	0.33237	0.293409	0.234772	0.248278	0.214078	0.442977	0.472217	0.456776	0.88775	0.837464	0.780724	0.254918	0.279713	0.217252	0.374026	0.35523	0.359725	0.23496	0.262156	0.247258	0.423508	0.542207	0.484583	0.544036	0.573567	0.506672	0.355337	0.324175	0.235805	0.337391	0.304447	0.221591	0.260454	0.236561
0.192981	0.182508	0.172134	0.187691	0.177468	0.146528	0.137393	0.13165	0.116793	0.210347	0.226951	0.180456	0.15264	0.135124	0.075603	0.329391	0.332934	0.293871	0.235931	0.249219	0.214568	0.443981	0.473512	0.458567	0.891209	0.840835	0.783538	0.255343	0.280457	0.218077	0.37511	0.355909	0.361206	0.235486	0.263101	0.248015	0.425166	0.54401	0.486541	0.546065	0.575623	0.508619	0.356085	0.324717	0.23619	0.337611	0.305199	0.22248	0.260785	0.237261
0.193278	0.182536	0.172382	0.188116	0.178242	0.146763	0.137203	0.131878	0.117193	0.211089	0.226804	0.181288	0.153192	0.135049	0.075371	0.329521	0.333295	0.2941	0.236793	0.249587	0.21512	0.444829	0.474903	0.460127	0.894319	0.844185	0.78634	0.255955	0.281602	0.218857	0.376544	0.357067	0.361955	0.23627	0.263642	0.248538	0.426857	0.546313	0.488702	0.54774	0.57756	0.510262	0.356385	0.325099	0.237214	0.33807	0.306109	0.223093	0.261227	0.237991
0.19385	0.182983	0.173045	0.188265	0.178785	0.14718	0.137527	0.131696	0.116992	0.212026	0.227174	0.181897	0.153705	0.13471	0.075715	0.33015	0.333752	0.293948	0.237594	0.250376	0.215861	0.445881	0.476158	0.461765	0.897446	0.847453	0.789339	0.25695	0.282359	0.219756	0.377742	0.357886	0.362853	0.236855	0.264193	0.248886	0.428317	0.548412	0.490882	0.549183	0.579067	0.511833	0.356704	0.325568	0.237956	0.338422	0.306803	0.223794	0.261529	0.238323
0.194282	0.183887	0.173484	0.188686	0.178725	0.147541	0.137596	0.132224	0.117442	0.212294	0.227561	0.182245	0.153876	0.135016	0.075535	0.330315	0.334325	0.294153	0.238601	0.251078	0.216628	0.447103	0.477487	0.463485	0.900899	0.85089	0.792346	0.257597	0.283018	0.220571	0.379339	0.358369	0.363996	0.237108	0.264208	0.249707	0.429385	0.550603	0.492739	0.550711	0.581114	0.513629	0.357313	0.325872	0.238396	0.339112	0.307512	0.224192	0.262238	0.238519
0.194873	0.184184	0.173665	0.188859	0.179105	0.147722	0.138096	0.131971	0.11737	0.21252	0.2283	0.183058	0.153917	0.135296	0.075713	0.33048	0.334517	0.29483	0.239289	0.251242	0.21754	0.44845	0.479475	0.464974	0.903865	0.854098	0.795362	0.258178	0.28367	0.221124	0.380306	0.359025	0.365118	0.237285	0.26469	0.250863	0.431263	0.552502	0.494344	0.552302	0.582968	0.515391	0.357951	0.326624	0.238832	0.340036	0.308356	0.224357	0.26253	0.239052
0.195788	0.184385	0.173747	0.189587	0.179853	0.148247	0.138069	0.132271	0.117767	0.213019	0.229005	0.183767	0.15385	0.135178	0.075545	0.331019	0.334966	0.295183	0.239647	0.252103	0.218201	0.449802	0.48078	0.466301	0.907877	0.857451	0.79856	0.258966	0.284648	0.221535	0.381141	0.35956	0.366071	0.237833	0.265227	0.251793	0.43281	0.554699	0.496155	0.553907	0.584913	0.517183	0.3585	0.326889	0.239489	0.340714	0.30935	0.224496	0.263606	0.240295
0.196161	0.185154	0.174394	0.190348	0.180203	0.148819	0.138011	0.132287	0.118336	0.213764	0.229597	0.184087	0.153066	0.134978	0.075595	0.331562	0.334914	0.295844	0.240218	0.253066	0.219	0.450955	0.482276	0.467786	0.911391	0.861289	0.801041	0.260009	0.285024	0.222215	0.382514	0.360063	0.367212	0.237833	0.265664	0.252794	0.434757	0.556311	0.497976	0.555464	0.586507	0.518579	0.358859	0.327562	0.239717	0.3411	0.310218	0.22514	0.264664	0.240838
0.197009	0.185239	0.174691	0.191294	0.180763	0.149271	0.138883	0.132732	0.118569	0.214119	0.230183	0.184741	0.1528	0.134953	0.075646	0.332087	0.335433	0.296297	0.240495	0.253765	0.21956	0.452396	0.483983	0.469471	0.914894	0.864543	0.804436	0.261049	0.285381	0.222986	0.383374	0.360808	0.368394	0.238631	0.265954	0.253577	0.436369	0.558158	0.499695	0.557133	0.588517	0.519927	0.359105	0.328064	0.239894	0.341667	0.311148	0.22606	0.265725	0.241007
0.197076	0.185749	0.175009	0.192068	0.181158	0.149356	0.139335	0.133288	0.118761	0.214668	0.230668	0.185266	0.152452	0.13525	0.075679	0.332487	0.336189	0.296617	0.241026	0.254888	0.220334	0.453633	0.485082	0.471006	0.918232	0.867576	0.807244	0.261904	0.285575	0.223764	0.384385	0.361367	0.369395	0.239286	0.266425	0.254796	0.438014	0.560261	0.501349	0.558374	0.590176	0.521045	0.359635	0.328441	0.24016	0.342357	0.311774	0.226979	0.266398	0.241485
0.197596	0.186054	0.175407	0.192291	0.182114	0.149885	0.139891	0.13363	0.11882	0.215532	0.231341	0.185627	0.152588	0.135643	0.075635	0.333012	0.336906	0.29679	0.241825	0.255485	0.220956	0.454827	0.48676	0.472478	0.921628	0.870504	0.809772	0.262574	0.286297	0.224276	0.385228	0.362233	0.369994	0.2401	0.266986	0.255719	0.439942	0.562661	0.502672	0.560116	0.592042	0.522495	0.359746	0.328575	0.240559	0.343386	0.312289	0.227732	0.267028	0.241891
0.198035	0.185896	0.175719	0.192413	0.182887	0.150647	0.140243	0.13385	0.11869	0.215948	0.231658	0.185872	0.152538	0.135595	0.075007	0.333738	0.337605	0.29724	0.241962	0.256177	0.222005	0.456206	0.488192	0.473837	0.924723	0.873858	0.812761	0.263334	0.287108	0.224042	0.386667	0.363925	0.370989	0.240602	0.267686	0.256297	0.441544	0.564725	0.504284	0.561873	0.593343	0.524504	0.360368	0.328615	0.240492	0.344102	0.31263	0.228518	0.268005	0.242255
0.198563	0.186233	0.175953	0.193123	0.183199	0.1505	0.140624	0.134056	0.118444	0.216447	0.232166	0.185924	0.152605	0.135354	0.074534	0.334209	0.337868	0.297764	0.242211	0.256797	0.222667	0.457337	0.489424	0.475088	0.928133	0.876792	0.816114	0.26392	0.287634	0.224478	0.387852	0.365022	0.372035	0.241056	0.26825	0.257151	0.44312	0.566919	0.505518	0.563327	0.594926	0.52614	0.360852	0.329047	0.240656	0.344501	0.31312	0.228974	0.268261	0.242504
0.1991	0.186299	0.175974	0.193589	0.184028	0.150745	0.141269	0.13467	0.118389	0.21711	0.232858	0.185988	0.152563	0.135415	0.074161	0.334974	0.338347	0.298346	0.242824	0.257572	0.223735	0.459196	0.490459	0.476568	0.930891	0.879893	0.819162	0.264366	0.288092	0.225215	0.388825	0.366135	0.372901	0.241391	0.268684	0.258312	0.445021	0.569168	0.507152	0.565311	0.596779	0.527819	0.360836	0.329175	0.241006	0.345715	0.313379	0.229684	0.268872	0.242672
0.199685	0.186677	0.175809	0.194139	0.184158	0.150666	0.141513	0.135163	0.118392	0.217956	0.233578	0.185987	0.152485	0.135815	0.074266	0.335849	0.339364	0.298997	0.243114	0.25826	0.224211	0.46057	0.491653	0.477587	0.934557	0.883191	0.822857	0.265181	0.289008	0.22527	0.389653	0.367237	0.373561	0.242044	0.269409	0.259273	0.447048	0.571206	0.50892	0.567084	0.598511	0.529432	0.36112	0.329557	0.241331	0.346153	0.314255	0.230059	0.269535	0.24362
0.200313	0.186913	0.176257	0.194445	0.184311	0.15083	0.141792	0.135968	0.118758	0.218496	0.234525	0.185982	0.152547	0.136107	0.074029	0.33682	0.340261	0.299587	0.243768	0.259183	0.224862	0.462211	0.493024	0.479083	0.937821	0.886	0.826193	0.265845	0.289699	0.226299	0.390278	0.368527	0.374862	0.24249	0.270352	0.259969	0.448527	0.57333	0.511088	0.5687	0.60047	0.531318	0.361251	0.33037	0.241911	0.346727	0.314906	0.230516	0.270518	0.2443
0.200925	0.187595	0.176391	0.195215	0.184615	0.15071	0.141855	0.136487	0.11953	0.218739	0.23551	0.185943	0.15311	0.136459	0.07365	0.337779	0.341152	0.30025	0.24467	0.259458	0.225255	0.463682	0.494376	0.480165	0.941367	0.889112	0.828819	0.266313	0.290367	0.226637	0.390952	0.369996	0.375696	0.242879	0.270619	0.260332	0.450561	0.575217	0.512986	0.570647	0.602232	0.533161	0.361595	0.331505	0.242603	0.347731	0.315592	0.230842	0.270954	0.244975
0.201581	0.187785	0.176498	0.195742	0.184887	0.150896	0.141876	0.136515	0.119485	0.219126	0.235886	0.185985	0.152875	0.136304	0.073666	0.33847	0.341955	0.3008	0.244756	0.259798	0.22603	0.465179	0.495433	0.481459	0.944657	0.89219	0.831835	0.266494	0.291147	0.227037	0.391828	0.371148	0.376093	0.243127	0.271285	0.26054	0.452125	0.577318	0.515117	0.573091	0.603843	0.534906	0.361497	0.33241	0.243501	0.348121	0.316105	0.231365	0.271414	0.245634
0.202144	0.187817	0.176583	0.196162	0.185181	0.150859	0.142111	0.137264	0.120089	0.21935	0.236795	0.186197	0.152979	0.136352	0.073845	0.33918	0.342175	0.301479	0.245466	0.260387	0.226442	0.466827	0.496592	0.482636	0.947468	0.894803	0.834686	0.267293	0.292085	0.227912	0.392363	0.372036	0.377009	0.24371	0.272064	0.261151	0.453653	0.579708	0.516447	0.574987	0.605844	0.536958	0.362141	0.333079	0.243563	0.349065	0.316419	0.231126	0.271867	0.246079
0.202136	0.188125	0.176838	0.196765	0.185401	0.150536	0.14212	0.138413	0.120343	0.219636	0.237331	0.186718	0.153773	0.136986	0.073918	0.339746	0.34307	0.302105	0.24593	0.261477	0.226828	0.468046	0.498049	0.483887	0.950834	0.897692	0.837316	0.268006	0.292492	0.228574	0.393161	0.372602	0.377812	0.244416	0.273129	0.261479	0.454992	0.582102	0.51859	0.577028	0.607343	0.538592	0.362918	0.33372	0.243853	0.349555	0.317138	0.231591	0.272124	0.246948
0.202258	0.1886	0.176942	0.197232	0.185854	0.151096	0.142341	0.139014	0.120695	0.219889	0.237882	0.187112	0.15463	0.137511	0.074487	0.340494	0.344135	0.302925	0.246538	0.262226	0.227113	0.469514	0.498828	0.4853	0.953916	0.900854	0.840726	0.268722	0.293262	0.229002	0.394126	0.373601	0.378907	0.244917	0.274199	0.261516	0.456363	0.583987	0.521123	0.578558	0.608793	0.539902	0.36341	0.334545	0.24448	0.350294	0.317686	0.232079	0.272548	0.246882
0.202435	0.189182	0.177568	0.197604	0.186012	0.151416	0.14263	0.139503	0.120821	0.220269	0.238118	0.187623	0.154793	0.13804	0.07469	0.340913	0.344834	0.303703	0.247141	0.263289	0.227842	0.470719	0.499763	0.486889	0.957528	0.904042	0.84343	0.269585	0.29417	0.229561	0.395427	0.374625	0.379911	0.245435	0.274666	0.26191	0.457957	0.585896	0.523355	0.580131	0.610466	0.541534	0.363846	0.334815	0.245135	0.350405	0.318686	0.232594	0.273229	0.24759
0.203517	0.189579	0.178087	0.197975	0.186862	0.151414	0.143346	0.140151	0.12089	0.220782	0.238562	0.188783	0.155547	0.137918	0.074797	0.341629	0.345472	0.303975	0.247851	0.263796	0.22863	0.47189	0.501145	0.488312	0.960397	0.907443	0.845797	0.270675	0.295114	0.230303	0.396514	0.375424	0.38074	0.245962	0.275198	0.262097	0.459081	0.588339	0.525521	0.582103	0.61205	0.542906	0.364064	0.334852	0.245907	0.351467	0.319914	0.232972	0.273504	0.247716
0.204113	0.190093	0.178335	0.198	0.186995	0.151642	0.143698	0.1406	0.121074	0.221407	0.239008	0.18937	0.155885	0.138252	0.075249	0.341848	0.346444	0.30439	0.248768	0.264495	0.229245	0.472996	0.502411	0.489494	0.964079	0.910942	0.848404	0.271667	0.296198	0.230526	0.397355	0.376076	0.381608	0.246157	0.276019	0.262304	0.460721	0.590316	0.527606	0.583721	0.613672	0.543706	0.364629	0.335267	0.246234	0.35266	0.320812	0.233802	0.273777	0.247972
0.204638	0.190742	0.178497	0.198505	0.186561	0.152131	0.144044	0.141181	0.121756	0.221806	0.2394	0.189934	0.155745	0.138556	0.075829	0.342249	0.347259	0.305196	0.249783	0.265149	0.229812	0.474262	0.503969	0.490851	0.967924	0.914042	0.851148	0.272432	0.297028	0.231273	0.398694	0.376928	0.382976	0.246234	0.276626	0.262667	0.46203	0.592455	0.530027	0.586168	0.615733	0.544822	0.365492	0.335887	0.246185	0.353518	0.321773	0.234095	0.274189	0.248525
0.205539	0.190873	0.178837	0.198765	0.18688	0.152575	0.144952	0.141224	0.121645	0.222231	0.24014	0.190799	0.155814	0.138443	0.076242	0.342603	0.347636	0.306032	0.250368	0.265414	0.230085	0.475464	0.505361	0.492412	0.971668	0.917164	0.853896	0.273159	0.297878	0.231487	0.399646	0.377704	0.384126	0.246763	0.277112	0.263268	0.46393	0.594226	0.531792	0.588104	0.617594	0.545766	0.365906	0.33688	0.246887	0.354014	0.322245	0.234665	0.274456	0.248676
0.205799	0.191246	0.179092	0.199199	0.187068	0.152985	0.145339	0.141529	0.121672	0.22306	0.240855	0.19122	0.155774	0.138365	0.07621	0.343186	0.348307	0.306021	0.251547	0.266567	0.230213	0.476448	0.506506	0.493381	0.975722	0.920614	0.857139	0.274383	0.298873	0.231598	0.400804	0.378696	0.385367	0.247615	0.277761	0.263271	0.465589	0.596082	0.534047	0.589974	0.619165	0.546934	0.366459	0.337232	0.247322	0.354291	0.323106	0.235018	0.275035	0.249659
0.206082	0.191439	0.179544	0.199151	0.186716	0.153432	0.146016	0.141866	0.121783	0.223795	0.240969	0.191413	0.155553	0.138414	0.076468	0.343596	0.348508	0.306508	0.25278	0.267397	0.230433	0.477629	0.508021	0.49456	0.979058	0.924128	0.859675	0.275263	0.299815	0.232255	0.402387	0.379618	0.386675	0.248127	0.278055	0.263317	0.467613	0.597613	0.536357	0.591872	0.62084	0.547694	0.366607	0.337336	0.24766	0.354402	0.323662	0.235652	0.27581	0.24979
0.206323	0.191496	0.179919	0.199946	0.187185	0.154004	0.146592	0.141941	0.121644	0.224273	0.241079	0.192064	0.155486	0.138294	0.076322	0.343707	0.349094	0.306587	0.253673	0.268126	0.230844	0.478722	0.509727	0.495807	0.982354	0.927297	0.862985	0.276153	0.300754	0.232497	0.403549	0.380755	0.387517	0.24874	0.278868	0.263585	0.469466	0.599684	0.538282	0.593955	0.622551	0.548251	0.367058	0.337548	0.247781	0.355196	0.324369	0.236431	0.276448	0.250035
0.206406	0.191545	0.180198	0.200143	0.187561	0.153954	0.146721	0.142066	0.121446	0.225234	0.24101	0.192327	0.155454	0.138425	0.076258	0.343969	0.349589	0.30691	0.254329	0.269074	0.231474	0.479648	0.510658	0.497061	0.985535	0.930481	0.865718	0.276802	0.30152	0.233083	0.404884	0.381547	0.388141	0.249232	0.279809	0.263933	0.471063	0.6017	0.540023	0.595789	0.624141	0.549602	0.367645	0.337649	0.247895	0.356209	0.32469	0.237097	0.276947	0.250624
0.206961	0.191516	0.180387	0.200182	0.187738	0.154525	0.147321	0.142046	0.121187	0.225872	0.241178	0.192521	0.155641	0.138441	0.07568	0.344249	0.350245	0.307258	0.255383	0.269538	0.231924	0.480923	0.512318	0.498571	0.98903	0.933417	0.868307	0.277573	0.30269	0.233481	0.406151	0.382441	0.388901	0.249658	0.280257	0.264481	0.47278	0.603914	0.541801	0.597729	0.625518	0.551266	0.36829	0.337722	0.247964	0.35731	0.325123	0.23736	0.277411	0.250899
0.207259	0.191825	0.180769	0.200451	0.187735	0.154587	0.147855	0.142251	0.121345	0.226598	0.241222	0.192867	0.155339	0.138177	0.07569	0.344674	0.350513	0.307806	0.255908	0.270123	0.232537	0.482114	0.513799	0.499982	0.992498	0.936532	0.871482	0.278143	0.303069	0.233793	0.407486	0.383939	0.389834	0.250425	0.28089	0.264343	0.474214	0.60599	0.543645	0.599227	0.626861	0.55275	0.369744	0.337622	0.248153	0.357697	0.325418	0.237228	0.277777	0.251163
0.207513	0.192373	0.180875	0.201162	0.188198	0.154434	0.148224	0.142106	0.121605	0.227197	0.241731	0.193143	0.155529	0.13849	0.075618	0.34509	0.350945	0.308381	0.256621	0.270937	0.232916	0.483353	0.515289	0.501203	0.995741	0.939636	0.874371	0.278673	0.303686	0.23476	0.408077	0.384726	0.390673	0.251238	0.281484	0.2651	0.47612	0.607895	0.545357	0.600771	0.628761	0.554181	0.369956	0.337939	0.248558	0.35826	0.326168	0.237704	0.27818	0.252225
0.207939	0.192523	0.18114	0.201167	0.188813	0.154387	0.148619	0.142314	0.121843	0.227973	0.241576	0.193341	0.155526	0.138978	0.075489	0.345749	0.351664	0.309073	0.257591	0.271741	0.23363	0.484504	0.51682	0.502773	0.998497	0.942657	0.877461	0.27963	0.304196	0.235126	0.408944	0.385565	0.391439	0.252096	0.281927	0.265923	0.477902	0.609932	0.547462	0.602634	0.630562	0.55577	0.37017	0.338153	0.24951	0.358895	0.326691	0.238148	0.279327	0.252891
0.208267	0.192789	0.181408	0.201696	0.188942	0.154369	0.148748	0.142362	0.122452	0.228455	0.241838	0.193902	0.155564	0.138847	0.075482	0.346879	0.352114	0.309557	0.258234	0.272417	0.234141	0.485567	0.518351	0.503627	1.00267	0.945683	0.880695	0.28021	0.304738	0.235457	0.409467	0.386659	0.391816	0.252312	0.281778	0.266334	0.479878	0.61199	0.548581	0.60394	0.632132	0.557298	0.370926	0.338796	0.250499	0.359256	0.327122	0.238379	0.279769	0.253807
0.208667	0.192788	0.181849	0.202593	0.189519	0.15442	0.149064	0.141955	0.123404	0.228344	0.242403	0.194263	0.155476	0.139239	0.07501	0.347679	0.35241	0.310018	0.258579	0.27313	0.234981	0.486751	0.519687	0.504851	1.00523	0.948609	0.883559	0.280616	0.305011	0.236217	0.410281	0.387913	0.392681	0.253135	0.282065	0.26684	0.481132	0.614455	0.550385	0.605467	0.634074	0.559035	0.371075	0.339728	0.251623	0.359847	0.328096	0.238736	0.280405	0.254608
0.20873	0.192944	0.181896	0.20341	0.190168	0.15416	0.148976	0.141789	0.124177	0.228492	0.242773	0.194508	0.155726	0.139637	0.074594	0.348323	0.352776	0.310605	0.258777	0.273407	0.235937	0.487916	0.520763	0.505893	1.00822	0.951617	0.886705	0.281139	0.305114	0.236386	0.411251	0.388816	0.393118	0.253979	0.281922	0.267427	0.483023	0.616286	0.551676	0.607213	0.635784	0.56047	0.371111	0.340657	0.251581	0.360524	0.328219	0.239218	0.280456	0.255442
0.209069	0.192897	0.181853	0.203643	0.190997	0.154685	0.148867	0.141678	0.1242	0.228859	0.243319	0.194966	0.155653	0.139591	0.074432	0.348662	0.353125	0.311162	0.258845	0.2742	0.23685	0.489494	0.522086	0.507306	1.01131	0.954538	0.889538	0.281857	0.305757	0.237089	0.412275	0.389547	0.393764	0.254582	0.282026	0.268367	0.484659	0.617777	0.55328	0.609056	0.638004	0.56207	0.371305	0.341066	0.252178	0.361143	0.328885	0.239823	0.281515	0.255885
0.209549	0.193009	0.182263	0.204049	0.191863	0.154468	0.149116	0.142267	0.124844	0.229119	0.244178	0.195442	0.156069	0.13969	0.074304	0.349379	0.35345	0.311823	0.259281	0.274833	0.237139	0.490923	0.523475	0.508468	1.0144	0.957523	0.892797	0.282852	0.30631	0.23769	0.413207	0.39023	0.394359	0.255313	0.282716	0.268809	0.486194	0.619874	0.55441	0.610279	0.640093	0.563822	0.371558	0.341954	0.252231	0.361865	0.329262	0.240449	0.281877	0.256149
0.209561	0.193753	0.182703	0.204782	0.192115	0.155065	0.149223	0.142787	0.125309	0.229476	0.244481	0.196427	0.156492	0.140085	0.07391	0.350202	0.354029	0.312479	0.25952	0.276148	0.237938	0.492443	0.524642	0.509748	1.01784	0.960825	0.895495	0.2837	0.306924	0.238087	0.414262	0.391178	0.395149	0.256041	0.283389	0.268785	0.4878	0.622301	0.556368	0.611717	0.642188	0.565192	0.372214	0.342388	0.25257	0.362484	0.329812	0.241583	0.282718	0.256604
0.209926	0.194174	0.183154	0.205354	0.192555	0.15574	0.149663	0.14321	0.125641	0.229854	0.245077	0.196968	0.15676	0.140183	0.074533	0.350879	0.354366	0.313115	0.260049	0.277139	0.238692	0.493543	0.525485	0.511419	1.02113	0.963678	0.898729	0.284233	0.307712	0.238751	0.415737	0.392163	0.396188	0.256455	0.283964	0.268894	0.489276	0.624103	0.558394	0.61303	0.644256	0.5669	0.372238	0.34275	0.253107	0.362834	0.330513	0.242135	0.28314	0.256684
0.210441	0.194798	0.183647	0.205649	0.19283	0.155991	0.150128	0.143646	0.125895	0.230181	0.245154	0.197629	0.156589	0.139919	0.074289	0.351465	0.354896	0.313756	0.260297	0.27793	0.239767	0.494587	0.526988	0.512825	1.02425	0.967123	0.901229	0.284983	0.308459	0.239501	0.417155	0.393559	0.396857	0.2571	0.284297	0.269544	0.490706	0.626485	0.559846	0.614386	0.646301	0.568314	0.372466	0.343005	0.253821	0.363585	0.331392	0.242582	0.283363	0.257403
0.211079	0.195304	0.184113	0.206071	0.19348	0.156249	0.150776	0.143662	0.126172	0.230668	0.246034	0.19853	0.156601	0.139909	0.074049	0.352067	0.355613	0.314201	0.261089	0.278186	0.240497	0.49578	0.528221	0.51422	1.02776	0.970208	0.90386	0.285534	0.30912	0.24032	0.41786	0.394742	0.398103	0.257239	0.284897	0.270209	0.491982	0.628978	0.561706	0.616233	0.64803	0.569633	0.373103	0.343199	0.254197	0.364464	0.332343	0.243258	0.283439	0.258017
0.211603	0.195309	0.184501	0.206797	0.193707	0.156997	0.151213	0.144225	0.126685	0.231462	0.246538	0.198873	0.156385	0.140132	0.074209	0.352615	0.35621	0.3153	0.262091	0.278757	0.240848	0.497058	0.529768	0.515297	1.0316	0.972848	0.906508	0.28598	0.309826	0.24046	0.419118	0.395622	0.398882	0.257911	0.285381	0.270652	0.493376	0.631335	0.563606	0.61809	0.649676	0.571088	0.373387	0.343741	0.254272	0.365026	0.332641	0.244255	0.283814	0.258331
0.212139	0.195929	0.184665	0.207042	0.193826	0.157808	0.15191	0.144496	0.127017	0.231997	0.247439	0.199135	0.156399	0.140065	0.074283	0.353059	0.356744	0.31643	0.262728	0.279653	0.241527	0.498168	0.531271	0.517055	1.03514	0.975966	0.909466	0.286248	0.310379	0.241201	0.420472	0.396809	0.400212	0.258118	0.28597	0.270709	0.494694	0.633367	0.565208	0.619833	0.651438	0.572604	0.373847	0.344267	0.255083	0.365209	0.333625	0.24481	0.283829	0.258789
0.212786	0.196259	0.184848	0.207406	0.194317	0.158107	0.152311	0.144657	0.126526	0.232283	0.248295	0.199636	0.157039	0.139289	0.074118	0.353583	0.357079	0.317084	0.263844	0.280147	0.242037	0.499303	0.532176	0.51853	1.0381	0.97925	0.912325	0.286802	0.311056	0.241505	0.421471	0.398083	0.401019	0.258924	0.286571	0.27132	0.49628	0.6353	0.567243	0.621442	0.652999	0.57386	0.374128	0.344274	0.25564	0.365598	0.334373	0.245295	0.28447	0.259
0.212712	0.196629	0.184785	0.207756	0.194775	0.158717	0.152516	0.145087	0.126667	0.232781	0.248715	0.199925	0.157165	0.139424	0.073972	0.354182	0.357264	0.318022	0.265009	0.28128	0.242415	0.500495	0.533608	0.519635	1.04143	0.982335	0.915084	0.287668	0.312073	0.242151	0.422714	0.399223	0.402098	0.259592	0.287401	0.271778	0.497695	0.637565	0.569306	0.623344	0.654859	0.575272	0.374513	0.344438	0.255773	0.366011	0.335321	0.24569	0.285511	0.259816
0.213227	0.196875	0.185384	0.207693	0.195343	0.159548	0.152806	0.145586	0.127013	0.233661	0.248651	0.200042	0.156592	0.13956	0.074058	0.354235	0.357526	0.318648	0.266061	0.281888	0.242528	0.501593	0.534807	0.520861	1.04516	0.98556	0.918	0.288234	0.312954	0.24243	0.423825	0.400484	0.403424	0.259699	0.288272	0.27214	0.49948	0.639595	0.571446	0.625142	0.656376	0.576169	0.374655	0.344631	0.255771	0.366722	0.336066	0.246204	0.286165	0.259811
0.213641	0.197049	0.185586	0.208322	0.195851	0.159936	0.152618	0.145907	0.127056	0.234283	0.24907	0.200441	0.156244	0.139192	0.073903	0.354888	0.358172	0.318918	0.266938	0.282068	0.243005	0.502898	0.535909	0.52213	1.04853	0.989031	0.921046	0.288858	0.313381	0.242699	0.425117	0.401499	0.404296	0.259961	0.289736	0.272923	0.501252	0.641698	0.573036	0.627338	0.657988	0.577302	0.375061	0.345076	0.255767	0.367129	0.336838	0.246991	0.286611	0.260483
0.214063	0.197585	0.185978	0.208141	0.195953	0.16024	0.152834	0.146255	0.126952	0.235352	0.248976	0.200621	0.155627	0.139329	0.074035	0.355486	0.359068	0.319832	0.267656	0.282524	0.243365	0.503983	0.536838	0.523351	1.05192	0.992336	0.923463	0.289848	0.314134	0.243669	0.426269	0.402234	0.405163	0.260906	0.290641	0.273241	0.502602	0.643453	0.575243	0.629091	0.65957	0.578798	0.375567	0.345168	0.255918	0.367862	0.337567	0.247584	0.286917	0.261102
0.214131	0.197899	0.186289	0.20832	0.196118	0.160832	0.153452	0.146507	0.127014	0.235425	0.24948	0.201017	0.155937	0.139418	0.074031	0.355734	0.359586	0.320594	0.268754	0.282855	0.243471	0.505405	0.5382	0.524818	1.05566	0.995438	0.926165	0.290642	0.314923	0.244288	0.42716	0.403372	0.406328	0.261616	0.291538	0.273829	0.504185	0.645561	0.577095	0.630722	0.661171	0.579872	0.376108	0.345511	0.256085	0.368415	0.338193	0.247775	0.287454	0.261486
0.214669	0.19872	0.186307	0.208982	0.196496	0.161333	0.153365	0.146767	0.127569	0.236023	0.249816	0.201278	0.156061	0.13942	0.074595	0.356215	0.360215	0.32107	0.269504	0.283213	0.244018	0.506387	0.539029	0.526323	1.05883	0.998452	0.928719	0.291228	0.315057	0.24527	0.427787	0.40412	0.407216	0.262544	0.292371	0.274245	0.5055	0.646995	0.578999	0.632341	0.662923	0.580814	0.376704	0.345645	0.256754	0.368622	0.338625	0.248016	0.2876	0.262193
0.215288	0.199027	0.186516	0.209458	0.197054	0.161679	0.153761	0.146859	0.127805	0.23628	0.250275	0.201374	0.156185	0.139289	0.074452	0.356763	0.361044	0.321634	0.27006	0.283766	0.24422	0.507682	0.540135	0.527681	1.06184	1.0015	0.93101	0.292129	0.315947	0.245926	0.428412	0.404721	0.408046	0.262926	0.292922	0.275287	0.506882	0.649017	0.58074	0.634267	0.664441	0.582377	0.376422	0.346355	0.257488	0.369495	0.339527	0.248917	0.288183	0.2631
0.215787	0.1992	0.186657	0.209214	0.197575	0.161937	0.154148	0.14704	0.128206	0.236941	0.250249	0.201566	0.156408	0.13917	0.07436	0.357312	0.361588	0.321959	0.271285	0.284332	0.245017	0.508756	0.541342	0.529587	1.06487	1.00452	0.934298	0.292713	0.316319	0.246357	0.429038	0.40556	0.409146	0.263375	0.293601	0.276075	0.508377	0.651122	0.582147	0.635899	0.665995	0.583823	0.376126	0.34667	0.258557	0.370156	0.340323	0.249629	0.289041	0.263567
0.216045	0.199032	0.186631	0.209358	0.197908	0.16224	0.154716	0.147421	0.129246	0.237282	0.250711	0.201835	0.156654	0.138751	0.074508	0.358456	0.361771	0.322205	0.271938	0.284867	0.245627	0.509977	0.542684	0.530578	1.06852	1.00779	0.937152	0.292981	0.316939	0.246923	0.429817	0.406485	0.409795	0.263742	0.293535	0.276447	0.510059	0.653226	0.583323	0.637464	0.667233	0.584995	0.37663	0.347056	0.259316	0.37083	0.340988	0.250232	0.289069	0.264242
0.21648	0.199051	0.186654	0.209767	0.198365	0.162501	0.154576	0.147057	0.129819	0.237792	0.251163	0.201623	0.156983	0.139047	0.074426	0.358975	0.362365	0.322879	0.272417	0.285511	0.246435	0.511056	0.544133	0.532398	1.07133	1.01128	0.940004	0.293839	0.317623	0.247276	0.430919	0.407325	0.410555	0.264627	0.294125	0.277343	0.511336	0.655251	0.584916	0.638772	0.668465	0.586344	0.376763	0.347664	0.259863	0.371239	0.341819	0.250586	0.289647	0.265136
0.216776	0.199088	0.186525	0.210214	0.198627	0.162437	0.154802	0.147569	0.129699	0.238689	0.25165	0.202026	0.157682	0.138954	0.074302	0.359418	0.362733	0.322934	0.273328	0.285782	0.247555	0.512476	0.545263	0.533611	1.07496	1.01405	0.942332	0.294902	0.318413	0.247945	0.431713	0.408142	0.411273	0.2648	0.294345	0.278182	0.51331	0.656991	0.58644	0.640338	0.670164	0.587672	0.377157	0.348493	0.259572	0.372136	0.342153	0.25125	0.290352	0.265971
0.21719	0.199439	0.186459	0.209917	0.198865	0.16252	0.15495	0.147728	0.129972	0.239346	0.252306	0.202141	0.158038	0.138324	0.074206	0.359832	0.363075	0.323168	0.274056	0.287153	0.24809	0.514294	0.546489	0.534859	1.07819	1.01754	0.944853	0.295847	0.319486	0.248571	0.43233	0.409074	0.411981	0.265365	0.294797	0.278854	0.514745	0.658654	0.58785	0.641912	0.671925	0.589206	0.377481	0.349496	0.260484	0.372344	0.343163	0.251392	0.291329	0.26643
0.217529	0.199572	0.186702	0.21015	0.198842	0.161801	0.155768	0.14812	0.130736	0.240099	0.252904	0.202569	0.158329	0.13822	0.073796	0.360732	0.363601	0.323566	0.274677	0.288136	0.248432	0.51566	0.547278	0.53613	1.08165	1.02063	0.947435	0.296614	0.320289	0.249215	0.433134	0.410107	0.412787	0.265563	0.295454	0.278917	0.516381	0.661287	0.589086	0.643662	0.673178	0.59046	0.377472	0.350327	0.26034	0.372911	0.343851	0.251912	0.291675	0.267322
0.217628	0.199518	0.186866	0.210447	0.19897	0.162495	0.156316	0.148555	0.131075	0.240883	0.253483	0.203	0.158379	0.138471	0.073458	0.361642	0.364054	0.323658	0.275209	0.289083	0.249568	0.517241	0.548437	0.537426	1.08493	1.02351	0.950143	0.297487	0.321062	0.249761	0.434125	0.411095	0.413819	0.265844	0.295779	0.279058	0.518243	0.663872	0.591061	0.645483	0.674705	0.592061	0.378045	0.350687	0.26065	0.373483	0.344477	0.25225	0.292516	0.268434
0.218059	0.199686	0.186957	0.210821	0.198894	0.162391	0.156734	0.148773	0.131008	0.241411	0.254333	0.203088	0.158594	0.138684	0.074071	0.361653	0.364857	0.323973	0.275593	0.289312	0.250055	0.518602	0.549732	0.538801	1.08816	1.02617	0.952967	0.29777	0.321861	0.250291	0.435314	0.41154	0.414791	0.266405	0.296022	0.279533	0.519956	0.666203	0.592949	0.646945	0.67635	0.593859	0.378424	0.351331	0.261171	0.373776	0.34507	0.25216	0.29275	0.269194
0.218518	0.199416	0.186913	0.210888	0.199073	0.162899	0.157453	0.148911	0.131188	0.242051	0.25521	0.203788	0.158518	0.138688	0.073421	0.362295	0.365771	0.324212	0.275794	0.289578	0.250796	0.520099	0.551252	0.539895	1.09145	1.02898	0.956033	0.298759	0.322425	0.250701	0.436086	0.412812	0.415487	0.266688	0.296108	0.280388	0.521351	0.668497	0.594624	0.648346	0.677747	0.59528	0.378883	0.351902	0.261441	0.373995	0.345479	0.252374	0.293036	0.269871
0.218662	0.199654	0.187162	0.211357	0.199589	0.163093	0.157915	0.148771	0.131267	0.242493	0.256404	0.20429	0.158898	0.138744	0.073281	0.362327	0.366296	0.324548	0.276481	0.290316	0.251632	0.521526	0.552587	0.540985	1.09482	1.03184	0.958996	0.299101	0.322753	0.251385	0.436691	0.413399	0.416502	0.267175	0.296397	0.281141	0.522665	0.67023	0.596701	0.650534	0.679318	0.596722	0.379238	0.352356	0.261803	0.374107	0.345963	0.25285	0.293425	0.270309
0.218825	0.199698	0.187326	0.211959	0.200008	0.163401	0.158482	0.149169	0.131307	0.24319	0.257272	0.204414	0.15915	0.138835	0.0735	0.362689	0.36682	0.325453	0.276954	0.291072	0.252422	0.522562	0.554366	0.542112	1.09806	1.03458	0.961702	0.299686	0.323526	0.251882	0.437671	0.414163	0.417038	0.267889	0.296601	0.281294	0.524729	0.672307	0.59888	0.652979	0.680873	0.597994	0.379749	0.353029	0.261777	0.374572	0.346373	0.253318	0.294066	0.270464
0.219205	0.200353	0.187067	0.211535	0.200347	0.163595	0.158896	0.149076	0.130954	0.243285	0.257965	0.204283	0.159405	0.138953	0.073828	0.362815	0.367298	0.326171	0.277417	0.291829	0.253428	0.523443	0.555948	0.543784	1.10128	1.03807	0.964741	0.300178	0.324259	0.252661	0.438351	0.415575	0.417961	0.268106	0.297039	0.281364	0.526384	0.674323	0.600599	0.65436	0.682399	0.599148	0.380483	0.353455	0.262434	0.374638	0.347275	0.253551	0.294806	0.270834
0.219513	0.200558	0.187624	0.21207	0.201063	0.164403	0.158879	0.149304	0.130486	0.243318	0.258219	0.204615	0.15943	0.138841	0.073892	0.3635	0.367889	0.327161	0.278008	0.29249	0.253869	0.524578	0.557346	0.545108	1.10455	1.04108	0.967472	0.300952	0.325076	0.252773	0.43911	0.416327	0.418929	0.269276	0.297437	0.282067	0.52774	0.676557	0.603304	0.656417	0.684145	0.600229	0.380669	0.35364	0.262308	0.375096	0.34799	0.253572	0.295572	0.27101
0.219381	0.200625	0.188028	0.212309	0.201787	0.164797	0.159522	0.149645	0.130846	0.243852	0.258558	0.204737	0.159285	0.139275	0.074323	0.364108	0.368313	0.327954	0.278509	0.293301	0.25429	0.52583	0.558996	0.546492	1.10808	1.04422	0.970239	0.301602	0.326251	0.253047	0.439976	0.416874	0.420164	0.269825	0.29775	0.282686	0.529151	0.678541	0.605367	0.658441	0.685986	0.60156	0.381157	0.354351	0.262548	0.375217	0.34848	0.254046	0.296242	0.271096
0.219816	0.200974	0.188544	0.212278	0.202023	0.165139	0.159274	0.149583	0.131147	0.244265	0.258446	0.205217	0.158751	0.139761	0.074993	0.364754	0.369051	0.32816	0.279176	0.293717	0.25464	0.526746	0.55998	0.547373	1.11171	1.04738	0.973612	0.302315	0.32703	0.253416	0.441033	0.417705	0.421104	0.270234	0.298185	0.283353	0.530913	0.680256	0.607609	0.660417	0.687384	0.602512	0.381462	0.354851	0.263135	0.376123	0.349267	0.2547	0.296121	0.271402
0.219998	0.201431	0.188762	0.212747	0.202059	0.165254	0.159483	0.150013	0.130996	0.244528	0.258886	0.205475	0.158507	0.139574	0.075413	0.365836	0.369745	0.328695	0.279886	0.294009	0.254886	0.527843	0.561189	0.548708	1.1151	1.0508	0.976338	0.303227	0.327551	0.254044	0.44256	0.418659	0.42191	0.271377	0.298899	0.284409	0.532613	0.682001	0.60938	0.662217	0.689046	0.603874	0.381909	0.355195	0.262994	0.376319	0.349861	0.255721	0.296608	0.271505
0.219954	0.202196	0.189363	0.213184	0.202468	0.165993	0.159599	0.149897	0.131099	0.24481	0.259106	0.205904	0.158374	0.14018	0.0759	0.366063	0.370009	0.32957	0.280329	0.294955	0.25532	0.528817	0.562498	0.549651	1.11815	1.05373	0.979458	0.303834	0.328498	0.254331	0.443728	0.419155	0.422939	0.272259	0.299092	0.285265	0.533984	0.683605	0.611244	0.664031	0.690551	0.604997	0.382296	0.355092	0.263268	0.37738	0.350673	0.255956	0.297352	0.271833
0.220252	0.202675	0.189557	0.213663	0.202458	0.166318	0.159611	0.150042	0.131581	0.244478	0.259541	0.206366	0.159422	0.14051	0.076055	0.366381	0.370721	0.329959	0.281104	0.295695	0.25587	0.529989	0.564121	0.551097	1.12133	1.05706	0.982566	0.304608	0.329067	0.254631	0.444757	0.419898	0.423842	0.27304	0.29965	0.286021	0.535412	0.685384	0.613078	0.665816	0.692224	0.606046	0.382715	0.355146	0.263603	0.377987	0.351168	0.256525	0.298034	0.27189
0.220945	0.203178	0.189917	0.214402	0.202453	0.166806	0.159542	0.150675	0.132024	0.244607	0.259722	0.206337	0.159407	0.140195	0.076282	0.366793	0.371148	0.330279	0.281581	0.296718	0.256438	0.530756	0.565329	0.552595	1.12423	1.06021	0.985255	0.305068	0.329726	0.25522	0.445786	0.420546	0.424838	0.273524	0.300191	0.286731	0.536214	0.686966	0.615135	0.667262	0.693699	0.60691	0.383415	0.354931	0.264251	0.378806	0.351614	0.257157	0.298216	0.272291
0.221195	0.203616	0.190575	0.214286	0.202478	0.167011	0.160027	0.151113	0.132157	0.245165	0.259623	0.206447	0.159389	0.139841	0.075771	0.367357	0.371607	0.330544	0.282158	0.297416	0.256711	0.531764	0.567027	0.554168	1.12736	1.06363	0.988607	0.305539	0.330759	0.255246	0.446502	0.421611	0.426063	0.274412	0.300786	0.287157	0.537604	0.689513	0.616501	0.668864	0.695043	0.608376	0.383895	0.354847	0.2644	0.380083	0.35214	0.257841	0.298906	0.272392
0.221373	0.204304	0.190623	0.214279	0.202898	0.16719	0.159859	0.151404	0.132921	0.245534	0.25961	0.20662	0.159558	0.140166	0.075809	0.367709	0.371971	0.331258	0.283107	0.298597	0.257442	0.532826	0.568822	0.556268	1.13067	1.06649	0.991705	0.305764	0.331421	0.255611	0.447385	0.422756	0.42713	0.275151	0.301212	0.287392	0.539328	0.691176	0.617822	0.669978	0.696253	0.60932	0.383986	0.355204	0.264979	0.380526	0.352693	0.258457	0.299741	0.272814
0.2215	0.204574	0.191053	0.215238	0.203368	0.166996	0.159992	0.15181	0.133495	0.245804	0.259739	0.2069	0.159514	0.13988	0.076188	0.368528	0.372422	0.331623	0.283975	0.299586	0.257928	0.533862	0.57037	0.557435	1.13408	1.06948	0.994246	0.306438	0.332044	0.256077	0.448452	0.423749	0.427668	0.27586	0.301283	0.287445	0.540875	0.693001	0.619787	0.671766	0.697198	0.610488	0.384974	0.355319	0.26552	0.380954	0.352972	0.258944	0.30018	0.273619
0.221939	0.20518	0.191482	0.215947	0.203746	0.167111	0.160226	0.151874	0.133416	0.246716	0.259868	0.207084	0.159868	0.13977	0.075828	0.36883	0.372842	0.332336	0.285118	0.300551	0.258636	0.534755	0.571736	0.55883	1.13723	1.07236	0.996467	0.30675	0.33303	0.256628	0.449399	0.424569	0.42844	0.276241	0.302088	0.288009	0.542639	0.69543	0.621357	0.673379	0.698602	0.611761	0.385726	0.35566	0.266085	0.381406	0.353366	0.258974	0.300953	0.274231
0.221824	0.205276	0.191403	0.21684	0.204086	0.167117	0.160484	0.152268	0.133698	0.247436	0.259936	0.207727	0.160065	0.139703	0.075565	0.369389	0.372928	0.332338	0.286124	0.301111	0.25976	0.536086	0.573032	0.55986	1.14042	1.07529	0.998677	0.307247	0.333325	0.257271	0.450432	0.425257	0.42945	0.276733	0.302793	0.288277	0.544527	0.697422	0.623178	0.674924	0.700549	0.613132	0.38645	0.356615	0.266801	0.382188	0.353897	0.259815	0.30164	0.274732
0.222314	0.205679	0.191487	0.217004	0.204786	0.167057	0.160457	0.15262	0.134202	0.247747	0.260148	0.208013	0.159771	0.13938	0.075184	0.369559	0.373632	0.332886	0.287006	0.302275	0.260121	0.537571	0.574627	0.561025	1.14335	1.07808	1.00177	0.308057	0.333807	0.257531	0.451549	0.42585	0.430377	0.277623	0.303526	0.288426	0.546156	0.699653	0.624495	0.676536	0.701861	0.6144	0.386751	0.357062	0.267335	0.382776	0.354388	0.26027	0.302293	0.274846
0.222799	0.205782	0.19144	0.218046	0.204939	0.167348	0.161018	0.152569	0.13455	0.248508	0.260556	0.208782	0.159594	0.139841	0.075007	0.370036	0.374322	0.33357	0.287629	0.302739	0.260912	0.538898	0.575811	0.562469	1.14631	1.08082	1.00456	0.308496	0.333839	0.257931	0.452793	0.426546	0.431416	0.277707	0.304468	0.288449	0.548043	0.701913	0.625973	0.67837	0.703066	0.616047	0.387176	0.357296	0.267441	0.383659	0.35464	0.260871	0.302817	0.275193
0.223014	0.205914	0.191435	0.219041	0.205483	0.168277	0.161121	0.152965	0.13488	0.249024	0.260794	0.208882	0.159103	0.140249	0.075106	0.370164	0.375071	0.334046	0.288455	0.303254	0.261355	0.54022	0.57721	0.563655	1.14929	1.08355	1.00728	0.309088	0.334296	0.258432	0.453937	0.427372	0.432121	0.278214	0.305101	0.288414	0.549769	0.703972	0.627852	0.679939	0.704971	0.617778	0.387686	0.358124	0.268321	0.384229	0.355058	0.261414	0.303704	0.275907
0.223365	0.206132	0.191641	0.219653	0.205988	0.168406	0.161358	0.153181	0.135162	0.249673	0.26132	0.209748	0.159368	0.140768	0.075329	0.370395	0.375768	0.334531	0.288569	0.303889	0.261626	0.541304	0.578526	0.564694	1.15229	1.08628	1.00998	0.309169	0.334625	0.259079	0.454856	0.428212	0.432839	0.278542	0.305727	0.288926	0.551043	0.705633	0.62965	0.681425	0.707135	0.619385	0.388003	0.358641	0.268604	0.384395	0.355145	0.261518	0.303887	0.276368
0.223397	0.205949	0.191934	0.219871	0.206408	0.168971	0.162027	0.153369	0.134823	0.250016	0.261829	0.209996	0.159365	0.141198	0.074676	0.371179	0.376182	0.334656	0.289121	0.304736	0.262649	0.542402	0.579663	0.565634	1.15576	1.08939	1.01305	0.309667	0.335216	0.259589	0.455734	0.429444	0.433284	0.278574	0.306355	0.289015	0.552851	0.70727	0.631641	0.683133	0.709036	0.620518	0.388115	0.358894	0.268639	0.384484	0.355372	0.262084	0.304398	0.27677
0.223322	0.20632	0.192119	0.220384	0.207348	0.169233	0.162457	0.15363	0.135107	0.250212	0.262425	0.20985	0.159461	0.141575	0.0746	0.371197	0.376196	0.335337	0.289483	0.305592	0.263666	0.543772	0.580912	0.566539	1.15897	1.09229	1.01535	0.309837	0.335711	0.260476	0.456642	0.430387	0.433671	0.279319	0.307424	0.28896	0.554443	0.708931	0.633497	0.68505	0.711256	0.621662	0.388108	0.359669	0.268854	0.384996	0.355664	0.262579	0.305021	0.277282
0.223945	0.205878	0.192318	0.220449	0.207808	0.169881	0.163075	0.154039	0.135086	0.250715	0.263348	0.209483	0.159351	0.141856	0.074508	0.371927	0.376659	0.336164	0.289678	0.30591	0.264173	0.544824	0.582303	0.567631	1.16175	1.09491	1.01764	0.310435	0.336772	0.260933	0.457472	0.431742	0.434196	0.279373	0.307855	0.289001	0.556051	0.711216	0.635729	0.686631	0.713235	0.622624	0.388276	0.359783	0.269391	0.385921	0.356184	0.262481	0.305902	0.27758
0.224533	0.2065	0.192549	0.220479	0.207833	0.170574	0.163708	0.154326	0.134961	0.250982	0.263669	0.209449	0.159436	0.14172	0.074494	0.372212	0.377119	0.336364	0.290139	0.306599	0.264811	0.546217	0.58356	0.568746	1.16518	1.09768	1.0204	0.311215	0.337532	0.261335	0.458375	0.432858	0.434716	0.279488	0.308772	0.289247	0.557219	0.7135	0.637889	0.688062	0.714932	0.6241	0.387971	0.360535	0.270081	0.385904	0.356824	0.263098	0.306536	0.277781
0.224782	0.206347	0.193021	0.22094	0.208272	0.171675	0.163984	0.154562	0.135224	0.251339	0.263907	0.209778	0.159555	0.141368	0.073944	0.372738	0.377614	0.336965	0.290717	0.307471	0.265179	0.547573	0.584657	0.569696	1.16838	1.1006	1.02298	0.311847	0.338308	0.261269	0.459239	0.433342	0.435561	0.279694	0.309715	0.289716	0.558304	0.715278	0.640365	0.690028	0.716697	0.625507	0.387745	0.360868	0.270258	0.386554	0.357366	0.263512	0.307181	0.278173
0.224905	0.206463	0.192997	0.220849	0.208287	0.17179	0.164644	0.154603	0.135557	0.251855	0.264388	0.209939	0.160006	0.141502	0.074149	0.373417	0.378128	0.337123	0.290876	0.307866	0.265833	0.548826	0.585456	0.570885	1.17144	1.10348	1.02518	0.312446	0.33877	0.261537	0.459862	0.434155	0.435981	0.280173	0.309887	0.290517	0.559931	0.717264	0.642495	0.691708	0.717931	0.626951	0.388012	0.361593	0.270795	0.387036	0.358006	0.264028	0.308154	0.278465
0.225328	0.206778	0.193017	0.220629	0.208195	0.172398	0.164409	0.154736	0.135711	0.252088	0.264692	0.210382	0.159828	0.141685	0.074318	0.37423	0.378745	0.337544	0.291371	0.30823	0.26628	0.549946	0.586135	0.571859	1.17479	1.10626	1.02814	0.313255	0.339025	0.261947	0.461084	0.435042	0.436648	0.280752	0.310317	0.291379	0.56143	0.719358	0.644135	0.693129	0.719208	0.628417	0.388358	0.36218	0.271277	0.388109	0.35897	0.264418	0.307887	0.278989
0.225725	0.206637	0.193334	0.220585	0.208095	0.172729	0.165161	0.154986	0.135846	0.252398	0.26563	0.210556	0.159725	0.141444	0.074339	0.37482	0.379512	0.33807	0.291493	0.308869	0.266464	0.551121	0.58718	0.573156	1.17846	1.10939	1.03097	0.313768	0.339545	0.262103	0.462233	0.435873	0.437774	0.281137	0.311004	0.292233	0.56324	0.721618	0.645765	0.694419	0.720613	0.629624	0.388516	0.362432	0.270813	0.3884	0.359646	0.264818	0.308247	0.279134
0.226051	0.206585	0.193495	0.220603	0.208138	0.173157	0.165465	0.154899	0.136296	0.252391	0.266114	0.211023	0.159863	0.141658	0.074133	0.375148	0.38006	0.338577	0.291543	0.309867	0.266956	0.552193	0.588225	0.574257	1.18149	1.11247	1.03406	0.31442	0.340529	0.262276	0.462889	0.436367	0.438732	0.281315	0.311478	0.292679	0.564724	0.723728	0.6477	0.696125	0.722089	0.630424	0.388747	0.362666	0.271046	0.389077	0.36021	0.264729	0.3087	0.279632
0.226187	0.20681	0.193651	0.220457	0.207959	0.173344	0.165329	0.155501	0.135704	0.252584	0.266478	0.211336	0.159753	0.14141	0.07394	0.375818	0.381334	0.339044	0.291889	0.31055	0.267615	0.553433	0.58958	0.575455	1.18506	1.11576	1.03696	0.31539	0.341287	0.262875	0.463733	0.436769	0.439444	0.281677	0.312235	0.292687	0.566263	0.725663	0.64971	0.697423	0.723402	0.631553	0.389166	0.36332	0.270876	0.389796	0.360598	0.265527	0.309021	0.279747
0.226408	0.206836	0.194017	0.220695	0.208378	0.173066	0.165726	0.155995	0.135562	0.252757	0.266971	0.211389	0.159688	0.14096	0.073545	0.376255	0.381607	0.339495	0.292182	0.311326	0.268237	0.554817	0.590748	0.57669	1.18865	1.11858	1.04035	0.316025	0.341991	0.263541	0.464297	0.437458	0.440513	0.282052	0.312759	0.293144	0.567636	0.727527	0.651329	0.698702	0.724569	0.632175	0.389358	0.363686	0.271108	0.390864	0.361262	0.266153	0.309402	0.280395
0.226653	0.207481	0.194164	0.220694	0.208358	0.172756	0.166023	0.156336	0.135415	0.253247	0.267369	0.21201	0.159668	0.140755	0.073187	0.376912	0.382328	0.339898	0.292533	0.311954	0.268531	0.55612	0.591948	0.578185	1.1922	1.12176	1.04335	0.316562	0.342657	0.264028	0.46512	0.438175	0.441536	0.282544	0.312688	0.293833	0.569265	0.730068	0.65281	0.700786	0.72556	0.633565	0.389759	0.36428	0.271148	0.391651	0.361503	0.266824	0.310165	0.280756
0.226742	0.20803	0.194187	0.220769	0.209074	0.172683	0.166066	0.156419	0.135527	0.253217	0.26803	0.212339	0.159735	0.1408	0.073099	0.377544	0.383203	0.340598	0.293154	0.312897	0.268889	0.557226	0.593179	0.579659	1.19561	1.12423	1.04597	0.317209	0.34298	0.264814	0.46599	0.438988	0.442237	0.282978	0.313	0.294457	0.571231	0.732052	0.654505	0.702551	0.726414	0.634653	0.390049	0.365104	0.271597	0.392094	0.361969	0.267195	0.310578	0.281504
0.226642	0.2083	0.194619	0.221676	0.209777	0.172512	0.166369	0.156332	0.135372	0.253587	0.268177	0.213	0.159897	0.140592	0.073448	0.378225	0.383605	0.340858	0.294292	0.313291	0.269518	0.558625	0.594527	0.58088	1.19881	1.12723	1.04836	0.317779	0.343764	0.265357	0.466726	0.439535	0.443259	0.283367	0.313524	0.295132	0.572703	0.733957	0.656057	0.704856	0.727798	0.635861	0.390979	0.365279	0.272098	0.39302	0.362419	0.267582	0.310861	0.282166
0.226666	0.208642	0.194574	0.221707	0.210096	0.17246	0.166066	0.156474	0.135615	0.254227	0.268245	0.213298	0.160031	0.140281	0.073035	0.378601	0.384135	0.341407	0.29527	0.313834	0.270253	0.559463	0.59632	0.582138	1.20179	1.13006	1.05076	0.318327	0.34438	0.266186	0.467857	0.440031	0.444525	0.283817	0.314165	0.296157	0.574779	0.735857	0.657444	0.706326	0.729367	0.636734	0.391578	0.365389	0.272105	0.393815	0.362876	0.267665	0.311382	0.282658
0.226912	0.208971	0.194852	0.222337	0.210693	0.172134	0.166013	0.156597	0.135933	0.254311	0.268518	0.213904	0.159701	0.14027	0.072941	0.378765	0.384363	0.341967	0.296088	0.314187	0.27111	0.560865	0.597664	0.583331	1.20471	1.13352	1.05361	0.319537	0.344367	0.267044	0.469084	0.440732	0.44572	0.284423	0.314771	0.296793	0.576496	0.737881	0.658904	0.707916	0.730535	0.637854	0.392053	0.366075	0.272315	0.394705	0.363954	0.268334	0.311388	0.282977
0.227576	0.209326	0.195428	0.222466	0.211165	0.171778	0.166369	0.157376	0.136214	0.254507	0.268453	0.214684	0.159693	0.140176	0.072881	0.378907	0.385238	0.342828	0.296979	0.314494	0.271463	0.561843	0.599143	0.584632	1.20736	1.13603	1.05638	0.320519	0.345294	0.267452	0.470055	0.441692	0.446786	0.284772	0.315481	0.297341	0.577951	0.739947	0.660038	0.709485	0.731513	0.639157	0.392149	0.36646	0.272319	0.395713	0.364795	0.268257	0.311676	0.283046
0.227963	0.209792	0.195861	0.223317	0.211118	0.171678	0.166178	0.157062	0.136167	0.254756	0.26831	0.215308	0.159922	0.140774	0.073069	0.379373	0.385864	0.343513	0.297568	0.315177	0.27208	0.562713	0.600224	0.586296	1.21	1.13876	1.05897	0.320784	0.345733	0.267822	0.471211	0.44272	0.447709	0.284821	0.31624	0.297823	0.579529	0.741641	0.661548	0.71074	0.732849	0.640504	0.392745	0.366644	0.27252	0.396074	0.365639	0.268688	0.31215	0.283535
0.228519	0.209814	0.196345	0.223342	0.211617	0.17139	0.166056	0.157561	0.136562	0.254696	0.268609	0.215818	0.16014	0.141081	0.073082	0.379619	0.386261	0.343889	0.298364	0.315847	0.272631	0.563652	0.601846	0.587746	1.21306	1.14142	1.06143	0.32135	0.346425	0.268769	0.471961	0.443849	0.44858	0.285137	0.316767	0.298185	0.581267	0.743381	0.663254	0.711922	0.734551	0.641925	0.392941	0.367245	0.272724	0.396756	0.366586	0.269358	0.312654	0.284215
0.228588	0.210436	0.197017	0.223405	0.212304	0.171508	0.166278	0.15754	0.137201	0.255084	0.26936	0.216395	0.160848	0.141568	0.073285	0.379893	0.386655	0.344258	0.299163	0.316175	0.273636	0.564724	0.602897	0.588806	1.21613	1.14426	1.06397	0.321998	0.347245	0.269791	0.472895	0.444936	0.449157	0.285597	0.317594	0.298539	0.583154	0.745252	0.66489	0.713354	0.736539	0.643083	0.39334	0.367052	0.272873	0.397205	0.367234	0.269374	0.313096	0.284778
0.228484	0.210315	0.197227	0.224064	0.212508	0.171618	0.166281	0.15772	0.137335	0.25521	0.269857	0.216475	0.16083	0.14161	0.072846	0.380099	0.386909	0.344673	0.300366	0.316251	0.274309	0.566041	0.604396	0.590142	1.21961	1.14704	1.06617	0.322904	0.348317	0.270177	0.474125	0.446158	0.449732	0.286328	0.318247	0.298865	0.585003	0.747315	0.666577	0.714869	0.738202	0.644159	0.393236	0.367077	0.273393	0.397549	0.368155	0.269832	0.313291	0.285546
0.229115	0.210515	0.197076	0.224853	0.21311	0.171622	0.165983	0.158231	0.138405	0.255734	0.270722	0.216798	0.161059	0.141584	0.072707	0.380569	0.387117	0.34491	0.301074	0.316668	0.274928	0.567586	0.605779	0.591439	1.22237	1.1494	1.06838	0.323706	0.349061	0.270482	0.47536	0.447486	0.45016	0.287249	0.31902	0.299484	0.586367	0.748984	0.668722	0.716419	0.739763	0.64536	0.393097	0.367561	0.274082	0.398229	0.3692	0.270215	0.313787	0.286191
0.229639	0.210797	0.197254	0.225411	0.213089	0.172203	0.165988	0.158602	0.138807	0.256252	0.27101	0.216877	0.161741	0.141321	0.072401	0.380807	0.38765	0.345325	0.301817	0.317336	0.275279	0.568254	0.60719	0.592437	1.22522	1.15252	1.07099	0.324575	0.350033	0.270821	0.476226	0.44872	0.451001	0.287352	0.319338	0.29991	0.587811	0.751265	0.670833	0.718201	0.741137	0.646621	0.393275	0.367571	0.274942	0.398653	0.370239	0.270525	0.314413	0.286886
0.230124	0.211555	0.197426	0.226155	0.21329	0.172357	0.165972	0.158991	0.139324	0.256825	0.271615	0.217272	0.162189	0.140852	0.072262	0.380758	0.387959	0.345177	0.302889	0.318111	0.275877	0.569607	0.608453	0.593389	1.22876	1.15525	1.07371	0.325502	0.350411	0.271202	0.477304	0.449926	0.451864	0.288042	0.32013	0.300417	0.58923	0.75309	0.672762	0.719792	0.742361	0.648008	0.393319	0.36796	0.275555	0.398611	0.370889	0.271472	0.315531	0.287488
0.230849	0.211467	0.197281	0.226425	0.213534	0.172809	0.166068	0.159306	0.140041	0.257621	0.272118	0.217092	0.162131	0.141158	0.071998	0.381196	0.388228	0.345796	0.303751	0.318815	0.276227	0.570843	0.609373	0.59434	1.23205	1.15844	1.07599	0.325956	0.350654	0.271479	0.478542	0.45089	0.452699	0.288644	0.32076	0.30094	0.590381	0.755058	0.674745	0.721677	0.743821	0.649237	0.393743	0.368028	0.2764	0.398648	0.371664	0.271604	0.315984	0.288154
0.231026	0.211833	0.197141	0.226552	0.213629	0.172982	0.166215	0.159786	0.140658	0.257946	0.272629	0.217208	0.162429	0.141452	0.072569	0.381652	0.388801	0.346557	0.304055	0.319241	0.277057	0.571932	0.610286	0.595542	1.2353	1.16087	1.07802	0.326582	0.351105	0.271944	0.479397	0.451931	0.453297	0.289469	0.321187	0.301231	0.59208	0.757457	0.676408	0.723082	0.744706	0.650534	0.394251	0.368949	0.277138	0.398819	0.372393	0.271982	0.316372	0.288953
0.231346	0.211836	0.196798	0.226594	0.213652	0.173355	0.166558	0.160108	0.140893	0.258531	0.272921	0.217571	0.162401	0.141462	0.073238	0.382144	0.389552	0.346875	0.304485	0.320218	0.277156	0.573083	0.611275	0.596545	1.23868	1.1639	1.08074	0.327205	0.351757	0.272356	0.480668	0.452985	0.454288	0.290021	0.321876	0.301649	0.593756	0.759858	0.678032	0.724712	0.746511	0.651777	0.394603	0.369548	0.277864	0.399281	0.372706	0.272173	0.316015	0.289953
0.232162	0.211858	0.196605	0.226769	0.21381	0.173573	0.167183	0.160253	0.141047	0.258876	0.273031	0.217651	0.162339	0.141592	0.072918	0.383062	0.389968	0.347008	0.304698	0.321017	0.277626	0.57396	0.611908	0.59788	1.2418	1.16651	1.08348	0.327898	0.352569	0.272804	0.481702	0.453581	0.455231	0.290149	0.322257	0.301718	0.59572	0.762067	0.680177	0.726134	0.74806	0.652368	0.394512	0.370215	0.277674	0.399264	0.373117	0.272945	0.316715	0.290369
0.232134	0.212303	0.196507	0.226823	0.214239	0.17397	0.16743	0.160683	0.141138	0.25955	0.273131	0.217799	0.162133	0.141841	0.073094	0.383669	0.390136	0.347173	0.304975	0.321794	0.278511	0.575158	0.612925	0.598931	1.24498	1.16913	1.08615	0.329059	0.353341	0.273287	0.482144	0.453844	0.45602	0.290518	0.32212	0.301503	0.597092	0.763896	0.682182	0.727676	0.749648	0.653337	0.395179	0.370965	0.278322	0.399322	0.373175	0.273331	0.317421	0.29104
0.232186	0.2128	0.196514	0.22696	0.214406	0.174467	0.16729	0.161127	0.141071	0.260276	0.273455	0.217969	0.162125	0.141939	0.073297	0.384172	0.390529	0.347733	0.305789	0.322302	0.279237	0.576639	0.613933	0.600108	1.24823	1.17198	1.08917	0.329933	0.353788	0.273711	0.482968	0.454258	0.456935	0.290977	0.322062	0.301812	0.598671	0.765593	0.683996	0.729186	0.751043	0.654414	0.395469	0.371579	0.278827	0.39974	0.373714	0.274306	0.317902	0.291246
0.232789	0.212997	0.196322	0.227415	0.21476	0.174324	0.167938	0.161496	0.141491	0.26031	0.273492	0.218049	0.162604	0.141906	0.073428	0.384855	0.390514	0.348036	0.306393	0.322588	0.279833	0.578107	0.614908	0.601527	1.25114	1.17482	1.09213	0.330719	0.354424	0.274162	0.483562	0.455309	0.457565	0.291357	0.322159	0.302187	0.600461	0.767446	0.685397	0.730788	0.752496	0.655163	0.395508	0.372091	0.279004	0.399884	0.374156	0.274915	0.318374	0.291646
0.233046	0.213456	0.196364	0.227752	0.214986	0.174351	0.168264	0.161965	0.141585	0.260653	0.273575	0.218007	0.162546	0.141801	0.073676	0.385276	0.391043	0.348664	0.306805	0.323494	0.280128	0.579479	0.615607	0.603066	1.25427	1.17743	1.09451	0.331488	0.35497	0.274666	0.484637	0.455808	0.458406	0.291902	0.322449	0.303057	0.602247	0.769668	0.687104	0.732816	0.75387	0.656449	0.396423	0.372933	0.279212	0.400095	0.374278	0.275383	0.318774	0.292202
0.233119	0.213908	0.196644	0.227774	0.215557	0.174417	0.168918	0.161911	0.141605	0.261235	0.273533	0.218151	0.16255	0.141486	0.073673	0.385964	0.391462	0.349297	0.307519	0.324021	0.280483	0.580893	0.616947	0.604492	1.25704	1.18025	1.09702	0.332305	0.355518	0.274914	0.485443	0.456422	0.459096	0.292305	0.322812	0.303407	0.603821	0.771421	0.688361	0.734519	0.755614	0.65755	0.396834	0.373164	0.279358	0.400522	0.374147	0.275655	0.319097	0.292725
0.232945	0.214214	0.19689	0.227773	0.216293	0.174573	0.169397	0.162115	0.141704	0.261748	0.273247	0.218717	0.162355	0.141834	0.07395	0.386346	0.3918	0.349938	0.308236	0.324388	0.281343	0.582413	0.618597	0.605938	1.25987	1.18318	1.09925	0.332864	0.356011	0.275075	0.48621	0.456674	0.459905	0.292422	0.323101	0.303997	0.604852	0.772945	0.689552	0.736438	0.757285	0.658382	0.397121	0.373508	0.279506	0.401136	0.37478	0.276286	0.319768	0.29341
0.233533	0.214107	0.196989	0.227683	0.216576	0.17411	0.169556	0.162643	0.141916	0.262194	0.273393	0.218872	0.162091	0.141626	0.073557	0.386752	0.392464	0.350581	0.30847	0.324993	0.282329	0.583291	0.619881	0.6072	1.26272	1.18573	1.10238	0.333715	0.356659	0.275489	0.487182	0.457132	0.460624	0.29257	0.323669	0.304435	0.606363	0.775059	0.691732	0.737743	0.758713	0.659208	0.397144	0.373852	0.279326	0.401203	0.375258	0.276928	0.320076	0.293639
0.234026	0.214403	0.197732	0.227786	0.217442	0.174154	0.170617	0.16294	0.141588	0.262589	0.272899	0.219508	0.161787	0.141854	0.073194	0.387207	0.392812	0.351429	0.308889	0.325395	0.282842	0.584478	0.620912	0.60868	1.26565	1.18862	1.10538	0.334424	0.357237	0.275701	0.487883	0.457776	0.461342	0.292705	0.324329	0.304402	0.607788	0.776957	0.69323	0.739321	0.759583	0.659885	0.397238	0.374631	0.279434	0.401674	0.376225	0.277353	0.319725	0.293585
0.234423	0.214646	0.198124	0.227581	0.218122	0.174337	0.171052	0.162978	0.141621	0.262787	0.272488	0.219922	0.162081	0.141918	0.073086	0.387788	0.393404	0.352116	0.309309	0.325716	0.283194	0.585587	0.622386	0.610226	1.26824	1.19083	1.10776	0.335046	0.358105	0.275782	0.48857	0.458629	0.46216	0.29288	0.325043	0.304734	0.609181	0.778823	0.694745	0.740698	0.761139	0.661034	0.397728	0.375098	0.27945	0.402374	0.37654	0.277486	0.320657	0.293376
0.234456	0.214635	0.198288	0.227933	0.218645	0.174251	0.171028	0.162785	0.141309	0.262944	0.272781	0.220073	0.162081	0.142172	0.073253	0.388328	0.394076	0.352696	0.310099	0.32627	0.283677	0.586836	0.623707	0.611878	1.27115	1.19313	1.11029	0.335627	0.358809	0.276412	0.489749	0.459521	0.46274	0.293018	0.325382	0.304929	0.610846	0.781087	0.696655	0.742221	0.762596	0.662327	0.39819	0.37547	0.27981	0.402721	0.377196	0.278595	0.321112	0.293522
0.234958	0.214638	0.198661	0.227645	0.218905	0.174088	0.17132	0.163049	0.141692	0.262894	0.273744	0.220469	0.162056	0.142022	0.073012	0.388688	0.394507	0.352999	0.310816	0.326417	0.284215	0.588158	0.625102	0.613168	1.27402	1.19616	1.11348	0.336301	0.359231	0.276963	0.490655	0.46053	0.463519	0.29324	0.325627	0.305293	0.612863	0.782944	0.698145	0.743729	0.763919	0.663666	0.398295	0.375865	0.279766	0.403972	0.377771	0.279063	0.321382	0.293766
0.234753	0.21541	0.19891	0.228128	0.219609	0.174484	0.171299	0.163328	0.14213	0.263809	0.274595	0.220511	0.162242	0.142172	0.072957	0.388832	0.395745	0.353824	0.311849	0.326841	0.284597	0.589554	0.62605	0.614153	1.2772	1.19902	1.11613	0.336929	0.359899	0.277657	0.491661	0.46147	0.464169	0.29358	0.326241	0.305475	0.614265	0.785062	0.700228	0.74511	0.765464	0.664696	0.398294	0.375546	0.280183	0.404536	0.378519	0.279241	0.321886	0.294104
0.234922	0.215485	0.198874	0.22894	0.219507	0.17474	0.171602	0.163619	0.141955	0.264288	0.274834	0.220525	0.162237	0.141873	0.072515	0.389384	0.396524	0.354355	0.312735	0.327653	0.284975	0.590721	0.627663	0.615847	1.28079	1.2021	1.11855	0.337249	0.360736	0.277984	0.492625	0.462441	0.46498	0.294326	0.326329	0.305997	0.615577	0.786999	0.702065	0.74666	0.766639	0.665837	0.398114	0.375958	0.280697	0.404883	0.379358	0.279735	0.322096	0.29426
0.235261	0.215975	0.19901	0.229562	0.219695	0.17518	0.171476	0.164024	0.142336	0.264782	0.275613	0.220698	0.162364	0.141723	0.072552	0.389945	0.396832	0.354862	0.313242	0.328634	0.285343	0.591662	0.62898	0.616896	1.28365	1.20515	1.12134	0.337626	0.36141	0.278474	0.493441	0.463353	0.465518	0.294726	0.326603	0.306575	0.616689	0.789123	0.703884	0.74842	0.768197	0.66705	0.398709	0.376436	0.28104	0.405709	0.380102	0.280465	0.322988	0.294496
0.235404	0.216086	0.199052	0.230061	0.220006	0.175734	0.171808	0.164283	0.142254	0.265175	0.275853	0.221152	0.162796	0.141267	0.072228	0.389651	0.397416	0.35551	0.313599	0.329851	0.285898	0.592309	0.630182	0.617827	1.28688	1.20846	1.12403	0.338139	0.362092	0.279182	0.493948	0.464597	0.466176	0.294631	0.32698	0.307224	0.617831	0.791473	0.70551	0.749996	0.769198	0.668273	0.399181	0.376555	0.281389	0.406472	0.380733	0.280617	0.323773	0.294941
0.236156	0.215942	0.199418	0.230512	0.220082	0.175679	0.171916	0.164362	0.142559	0.265661	0.276852	0.221163	0.162878	0.140951	0.072266	0.389884	0.39793	0.356107	0.314268	0.33079	0.286731	0.593777	0.631255	0.618799	1.29019	1.21162	1.1267	0.338931	0.362709	0.280184	0.495025	0.465866	0.46665	0.295537	0.327532	0.307817	0.619379	0.793375	0.707201	0.751332	0.770277	0.669389	0.399144	0.376819	0.282405	0.407225	0.380954	0.280832	0.324824	0.295268
0.236428	0.215824	0.199845	0.230867	0.220009	0.175749	0.172224	0.164651	0.14252	0.265896	0.277494	0.221417	0.162958	0.141438	0.072383	0.390043	0.398784	0.356868	0.31474	0.332258	0.287362	0.594816	0.632145	0.619749	1.29378	1.21471	1.12875	0.339221	0.363376	0.28076	0.496166	0.466956	0.467103	0.295684	0.328173	0.308215	0.620604	0.795576	0.70922	0.753253	0.771629	0.670508	0.399572	0.377425	0.283136	0.407793	0.381342	0.281306	0.324862	0.29605
0.236415	0.215729	0.200134	0.230833	0.219732	0.175867	0.172448	0.164956	0.143066	0.265959	0.277872	0.22193	0.16316	0.14125	0.072474	0.390164	0.399338	0.357662	0.315252	0.333289	0.287841	0.595515	0.633393	0.620658	1.29694	1.21761	1.13136	0.339678	0.36427	0.281266	0.496952	0.468322	0.467893	0.295979	0.328361	0.308507	0.621623	0.797783	0.710678	0.754438	0.772583	0.671854	0.399774	0.378361	0.284167	0.408252	0.381507	0.281879	0.32558	0.296759
0.236587	0.215898	0.199981	0.231272	0.219533	0.176001	0.172562	0.165177	0.143671	0.265939	0.278462	0.222278	0.163331	0.140922	0.072399	0.391023	0.399743	0.357605	0.315778	0.333829	0.288236	0.596495	0.634449	0.622151	1.30066	1.22079	1.13414	0.34045	0.36521	0.281649	0.497838	0.469097	0.469083	0.2967	0.3286	0.309092	0.623261	0.799933	0.712724	0.756035	0.773692	0.673253	0.400224	0.379108	0.284834	0.408746	0.381905	0.282035	0.326096	0.29728
0.236778	0.21607	0.200598	0.231518	0.21955	0.176685	0.172756	0.165267	0.144255	0.265972	0.278834	0.222161	0.163393	0.140874	0.072239	0.391562	0.400051	0.357928	0.316333	0.334288	0.288847	0.597196	0.635568	0.623349	1.30359	1.22359	1.13697	0.341137	0.366076	0.281983	0.498627	0.469852	0.470183	0.296959	0.328813	0.309371	0.624905	0.801604	0.714893	0.756985	0.77489	0.674123	0.400619	0.379617	0.285388	0.409127	0.382508	0.282462	0.327025	0.297406
0.23681	0.216022	0.201467	0.231748	0.219117	0.177539	0.172864	0.165677	0.144845	0.266472	0.279276	0.222359	0.163522	0.140814	0.072886	0.39189	0.400277	0.358194	0.317039	0.334497	0.289078	0.598353	0.636918	0.624549	1.30652	1.22712	1.13973	0.341894	0.366762	0.282503	0.499076	0.470709	0.4711	0.29761	0.329054	0.309602	0.626208	0.803362	0.716384	0.758307	0.776217	0.675292	0.40155	0.379849	0.286115	0.40989	0.382949	0.282629	0.327842	0.297919
0.237323	0.216159	0.201641	0.232353	0.218702	0.177918	0.172619	0.165997	0.144982	0.266715	0.279945	0.222286	0.163749	0.140815	0.072875	0.391947	0.400675	0.358997	0.317934	0.334761	0.289301	0.599078	0.638388	0.626239	1.30939	1.22995	1.14247	0.342362	0.367419	0.283369	0.499555	0.471983	0.471902	0.298266	0.329427	0.310203	0.628425	0.80543	0.718137	0.759863	0.777496	0.676284	0.401827	0.380538	0.286732	0.410575	0.383894	0.282855	0.328222	0.297697
0.23778	0.216395	0.2019	0.23303	0.218826	0.178292	0.173459	0.166115	0.144942	0.266691	0.280001	0.222275	0.163929	0.140776	0.073287	0.392391	0.400812	0.359275	0.318498	0.335331	0.289851	0.600203	0.639623	0.627538	1.31255	1.23271	1.1451	0.342798	0.367894	0.284029	0.500156	0.472849	0.47227	0.298855	0.330251	0.310789	0.630519	0.807419	0.719587	0.761356	0.779246	0.67734	0.402149	0.380872	0.286892	0.411411	0.384434	0.283283	0.328859	0.29797
0.237883	0.216651	0.202214	0.233606	0.218893	0.178735	0.173432	0.166041	0.145241	0.267244	0.280113	0.221907	0.163673	0.140598	0.073517	0.392675	0.40116	0.359836	0.318996	0.336279	0.290231	0.601191	0.641096	0.628696	1.31607	1.23595	1.14732	0.343395	0.368149	0.284687	0.500938	0.473409	0.472999	0.299508	0.330963	0.310963	0.631996	0.809514	0.721096	0.762841	0.780527	0.678444	0.40263	0.381485	0.287697	0.412211	0.3849	0.284004	0.329326	0.298655
0.237982	0.216974	0.202457	0.23382	0.218814	0.179468	0.174022	0.166107	0.145356	0.268227	0.28036	0.222525	0.163658	0.140635	0.073549	0.393294	0.401053	0.360285	0.319843	0.336553	0.290824	0.602381	0.642858	0.62989	1.31913	1.239	1.14959	0.343893	0.368248	0.28495	0.501579	0.474129	0.474086	0.299403	0.331349	0.311139	0.633307	0.811473	0.722521	0.764468	0.782048	0.679555	0.403013	0.381808	0.28781	0.413088	0.385343	0.284332	0.329787	0.299249
0.238182	0.21685	0.202431	0.234112	0.219315	0.180264	0.174261	0.166344	0.145596	0.268787	0.280636	0.223064	0.163712	0.140982	0.073598	0.393623	0.401357	0.360474	0.320217	0.336847	0.291762	0.603144	0.644428	0.631012	1.3223	1.24179	1.15244	0.344395	0.36841	0.28542	0.501925	0.474216	0.474775	0.299578	0.331965	0.311708	0.634621	0.813336	0.724076	0.766318	0.78297	0.680406	0.403097	0.38224	0.28835	0.413434	0.385919	0.284754	0.330207	0.299839
0.238672	0.216786	0.202137	0.234476	0.219698	0.180069	0.174468	0.166181	0.145993	0.269124	0.280426	0.22323	0.163647	0.14073	0.073368	0.394295	0.401441	0.360372	0.320902	0.337928	0.292414	0.604356	0.6455	0.6321	1.32583	1.24443	1.15565	0.34517	0.36938	0.285826	0.502445	0.474917	0.475678	0.300186	0.332776	0.311757	0.636506	0.815508	0.725744	0.767631	0.784237	0.681221	0.40322	0.382504	0.288422	0.413949	0.386591	0.285209	0.330197	0.299965
0.238688	0.216959	0.202341	0.234392	0.220077	0.18068	0.174761	0.165998	0.14596	0.269439	0.280242	0.223385	0.163445	0.140868	0.073576	0.395	0.401742	0.360571	0.321746	0.33854	0.292761	0.605398	0.64665	0.633095	1.32884	1.24777	1.15829	0.345852	0.369775	0.286081	0.502972	0.475747	0.476538	0.300895	0.333446	0.312219	0.638578	0.817426	0.727056	0.769313	0.785386	0.68199	0.403577	0.382625	0.288724	0.414496	0.387281	0.285513	0.330399	0.300036
0.239057	0.217052	0.202101	0.234347	0.219853	0.180875	0.17509	0.165952	0.145663	0.269955	0.280588	0.22329	0.163893	0.14112	0.073562	0.395328	0.402298	0.361205	0.322244	0.339404	0.293509	0.606451	0.647602	0.634025	1.3317	1.25019	1.16094	0.346801	0.370277	0.28677	0.504265	0.476707	0.477492	0.301412	0.333885	0.313025	0.640398	0.819604	0.728748	0.770967	0.786867	0.683329	0.40412	0.38258	0.288802	0.415178	0.387824	0.286246	0.331342	0.300393
0.238782	0.216904	0.202277	0.234146	0.219809	0.180903	0.175137	0.166399	0.145611	0.270601	0.281061	0.223164	0.163657	0.141466	0.073876	0.395931	0.403048	0.36152	0.32304	0.339985	0.294163	0.607276	0.648703	0.634917	1.33496	1.25281	1.16402	0.347513	0.370828	0.28713	0.505503	0.477247	0.477911	0.301628	0.334173	0.313304	0.642096	0.821298	0.730411	0.772496	0.787932	0.684442	0.403743	0.382386	0.288985	0.415939	0.388238	0.286939	0.330991	0.301257
0.239221	0.217246	0.202297	0.234475	0.21947	0.181506	0.175539	0.166417	0.145624	0.270614	0.281247	0.223443	0.163424	0.141676	0.073584	0.396327	0.403858	0.361697	0.323219	0.341098	0.294788	0.608131	0.64932	0.635939	1.33779	1.25597	1.16707	0.34773	0.371161	0.287478	0.506468	0.478011	0.478962	0.301616	0.334736	0.313867	0.643913	0.823094	0.73174	0.773687	0.789445	0.685413	0.403654	0.381891	0.288671	0.416704	0.388933	0.286893	0.330976	0.301664
0.239384	0.218003	0.201989	0.234837	0.219681	0.182135	0.175678	0.166884	0.145035	0.271446	0.281225	0.223511	0.163309	0.142028	0.073704	0.396279	0.404833	0.362504	0.32412	0.342082	0.295538	0.60928	0.650495	0.637068	1.34075	1.25854	1.16968	0.348186	0.371726	0.288248	0.506899	0.478459	0.479734	0.302425	0.33504	0.314205	0.645194	0.824979	0.733597	0.775189	0.790802	0.686338	0.4039	0.381568	0.288952	0.416773	0.389558	0.287351	0.331178	0.302078
0.239535	0.218047	0.202021	0.235394	0.219733	0.182159	0.175944	0.166785	0.145074	0.271508	0.281204	0.223942	0.163	0.14174	0.073171	0.396501	0.405231	0.362859	0.324535	0.342959	0.296587	0.610144	0.651421	0.638769	1.34398	1.26092	1.17194	0.348798	0.3725	0.288639	0.507738	0.47931	0.480396	0.302789	0.335274	0.314959	0.647099	0.826757	0.734557	0.776895	0.792148	0.687318	0.404097	0.381599	0.28908	0.417297	0.390215	0.287849	0.331556	0.302598
0.239831	0.217946	0.201807	0.235515	0.220411	0.181735	0.175559	0.166561	0.144897	0.271539	0.281697	0.224526	0.162641	0.141654	0.073048	0.3967	0.405408	0.363628	0.325198	0.343943	0.297496	0.611401	0.652615	0.639974	1.34715	1.26343	1.17461	0.349695	0.373482	0.289209	0.508691	0.480309	0.480927	0.303277	0.336003	0.315787	0.648418	0.828931	0.736043	0.778548	0.79357	0.688455	0.404447	0.381418	0.288896	0.417972	0.390697	0.288668	0.331806	0.30347
0.240319	0.218418	0.201944	0.235903	0.22117	0.181323	0.175925	0.166587	0.144633	0.271731	0.281818	0.225053	0.16306	0.141511	0.072934	0.396531	0.406	0.364335	0.325781	0.34457	0.298492	0.612792	0.6537	0.641257	1.34996	1.26643	1.17703	0.350036	0.374352	0.289434	0.509427	0.481618	0.481273	0.303622	0.336496	0.316318	0.649817	0.830672	0.737572	0.780088	0.794207	0.689422	0.404748	0.381638	0.289273	0.41836	0.390707	0.288856	0.332243	0.303897
0.240679	0.218443	0.202072	0.236021	0.221707	0.180921	0.175917	0.166774	0.144625	0.271808	0.28225	0.225383	0.163103	0.141507	0.073002	0.396635	0.406546	0.365239	0.326736	0.345143	0.299282	0.613891	0.654727	0.642452	1.35336	1.26932	1.18008	0.350526	0.3751	0.290156	0.510624	0.482483	0.481621	0.304395	0.337088	0.316787	0.651551	0.832397	0.73911	0.781245	0.79544	0.69055	0.405012	0.381972	0.289863	0.41821	0.391084	0.289426	0.332448	0.304623
0.240845	0.21877	0.202195	0.236054	0.222314	0.180563	0.176045	0.166976	0.14482	0.271926	0.282535	0.225956	0.162968	0.141822	0.072859	0.39669	0.406833	0.365944	0.327378	0.346011	0.299965	0.615318	0.655696	0.643869	1.35674	1.27229	1.1825	0.35086	0.375922	0.290014	0.511728	0.483146	0.48249	0.304128	0.33789	0.317498	0.652584	0.834234	0.741045	0.78258	0.796744	0.691215	0.405829	0.382398	0.290522	0.418408	0.391633	0.290449	0.332757	0.305147
0.241239	0.219145	0.202391	0.236199	0.222225	0.180714	0.176155	0.167074	0.145592	0.27215	0.28282	0.226009	0.162648	0.141648	0.072827	0.396995	0.40719	0.366438	0.328068	0.346328	0.300476	0.616327	0.657109	0.645235	1.35968	1.27544	1.18534	0.351848	0.377155	0.290381	0.513158	0.484468	0.4832	0.304618	0.338432	0.318179	0.65364	0.835941	0.74268	0.783735	0.797923	0.692379	0.406309	0.383046	0.291165	0.418541	0.392242	0.290854	0.333483	0.305758
0.241563	0.219507	0.202614	0.236139	0.222914	0.180796	0.17633	0.167093	0.146452	0.27208	0.283391	0.226136	0.162541	0.141543	0.072553	0.397609	0.407875	0.366855	0.328681	0.346616	0.300957	0.617794	0.658444	0.647118	1.36317	1.27804	1.18757	0.352764	0.378296	0.290725	0.514738	0.485327	0.484196	0.305338	0.33933	0.318937	0.655411	0.837951	0.744568	0.784816	0.799201	0.693691	0.40676	0.383505	0.291392	0.419053	0.393202	0.291183	0.334157	0.306287
0.24197	0.219562	0.203501	0.236092	0.223232	0.181726	0.176856	0.167125	0.146644	0.272551	0.283925	0.226177	0.162509	0.141657	0.072596	0.397423	0.408249	0.367561	0.329409	0.347354	0.300653	0.619105	0.660073	0.648259	1.36595	1.28103	1.18974	0.352924	0.378657	0.290886	0.515846	0.486429	0.484532	0.305551	0.339893	0.318901	0.656358	0.839686	0.746147	0.785772	0.800872	0.694521	0.407379	0.383894	0.291917	0.419091	0.393557	0.291818	0.334759	0.306705
0.242277	0.219917	0.203949	0.236316	0.223885	0.182091	0.177285	0.167327	0.146348	0.27305	0.284331	0.226316	0.16248	0.141903	0.072421	0.398144	0.408719	0.367912	0.330188	0.347683	0.300665	0.62047	0.661196	0.649734	1.36875	1.284	1.19215	0.353317	0.379474	0.291299	0.517112	0.4871	0.48531	0.305774	0.340555	0.318746	0.657528	0.841831	0.747678	0.787477	0.802447	0.695795	0.407643	0.384344	0.292242	0.419835	0.394453	0.292264	0.335309	0.307167
0.242474	0.220291	0.203955	0.236659	0.224235	0.182481	0.177336	0.167457	0.145885	0.27358	0.284798	0.226198	0.162194	0.142027	0.072577	0.398504	0.408837	0.368486	0.330641	0.348549	0.301216	0.621395	0.662737	0.651207	1.37187	1.28631	1.19428	0.353832	0.3796	0.29201	0.517998	0.488051	0.486277	0.306162	0.341039	0.318665	0.659103	0.844245	0.749968	0.788679	0.804008	0.69676	0.407716	0.385187	0.292816	0.42023	0.395144	0.292562	0.335439	0.307401
0.242653	0.220338	0.204243	0.237076	0.224972	0.182797	0.177996	0.167541	0.146125	0.274087	0.284737	0.226487	0.162285	0.141961	0.072528	0.399128	0.409268	0.368817	0.331171	0.349284	0.301698	0.62261	0.663857	0.652286	1.37499	1.28946	1.19683	0.354391	0.37988	0.292242	0.519119	0.488687	0.486918	0.306758	0.341843	0.318534	0.660184	0.846148	0.752026	0.790087	0.805618	0.698095	0.408177	0.385925	0.292822	0.420654	0.3959	0.293381	0.336279	0.307542
0.242561	0.220409	0.204406	0.237528	0.225181	0.182959	0.17803	0.167654	0.146354	0.274616	0.2845	0.226722	0.1627	0.142039	0.072764	0.399487	0.409482	0.36937	0.331866	0.349907	0.301776	0.623724	0.665066	0.653606	1.37787	1.29267	1.19859	0.355135	0.38004	0.292796	0.520136	0.489579	0.487787	0.307343	0.342249	0.318109	0.661289	0.848739	0.753775	0.791453	0.806697	0.699066	0.408329	0.386529	0.293429	0.420568	0.396629	0.293985	0.337068	0.308112
0.24287	0.220579	0.20459	0.237541	0.225152	0.183225	0.178374	0.168043	0.146777	0.275753	0.284998	0.227285	0.162939	0.142539	0.072988	0.400309	0.409345	0.369661	0.332558	0.350475	0.3025	0.624871	0.666334	0.654797	1.38085	1.29538	1.20123	0.356144	0.380088	0.293025	0.521171	0.490088	0.488669	0.307492	0.34229	0.318651	0.66285	0.850887	0.755849	0.792963	0.808351	0.699887	0.408805	0.387174	0.294013	0.420933	0.397441	0.293912	0.337346	0.308683
0.243355	0.220476	0.204378	0.237648	0.22521	0.183435	0.178748	0.167843	0.147074	0.275964	0.285173	0.227472	0.163053	0.142557	0.073246	0.401063	0.409739	0.369581	0.332946	0.350958	0.30292	0.626157	0.667361	0.655622	1.38357	1.29852	1.20371	0.357251	0.380487	0.293499	0.521974	0.490658	0.489395	0.30852	0.342487	0.318912	0.664021	0.853064	0.757434	0.794402	0.809423	0.700917	0.408728	0.387344	0.294663	0.421079	0.398073	0.29455	0.337732	0.309129
0.24364	0.220481	0.204512	0.237545	0.225322	0.183017	0.179151	0.167771	0.147369	0.276112	0.285312	0.227483	0.163005	0.142285	0.073756	0.402073	0.410231	0.369868	0.333635	0.352326	0.303458	0.627811	0.668271	0.656194	1.38627	1.3016	1.20641	0.35802	0.381051	0.293743	0.523282	0.491524	0.490344	0.309233	0.342643	0.318632	0.665729	0.855205	0.759334	0.795548	0.810798	0.701837	0.408885	0.387663	0.295088	0.421859	0.398931	0.295549	0.338316	0.309655
0.243637	0.220632	0.204795	0.237426	0.224872	0.18373	0.179314	0.16782	0.147475	0.276663	0.28585	0.227556	0.163245	0.142102	0.07425	0.402952	0.410874	0.370894	0.333934	0.353122	0.303576	0.628401	0.668953	0.656796	1.38896	1.305	1.20875	0.35862	0.381333	0.293882	0.524366	0.491882	0.491241	0.309785	0.342993	0.319082	0.667124	0.857182	0.761677	0.797016	0.812075	0.70266	0.409214	0.388266	0.295681	0.421995	0.399405	0.296046	0.339208	0.309905
0.243427	0.220618	0.205059	0.237731	0.224814	0.184133	0.179569	0.168052	0.147303	0.277148	0.28613	0.228083	0.163695	0.142199	0.074094	0.402913	0.411531	0.371477	0.334325	0.354043	0.304115	0.629581	0.670105	0.657605	1.3917	1.30759	1.21167	0.359574	0.381862	0.294315	0.525515	0.492553	0.492176	0.310157	0.342758	0.319117	0.668918	0.85887	0.764008	0.798224	0.813346	0.703934	0.409199	0.388434	0.295712	0.422924	0.399517	0.296566	0.33968	0.31103
0.24318	0.220744	0.205402	0.238397	0.225133	0.184339	0.179248	0.167866	0.147889	0.277166	0.286659	0.228621	0.163479	0.142605	0.074339	0.403831	0.411876	0.371744	0.334877	0.354909	0.304473	0.630737	0.671183	0.658462	1.39457	1.31066	1.21419	0.360042	0.382663	0.294515	0.525909	0.49305	0.492822	0.310561	0.34311	0.319302	0.670504	0.860688	0.765752	0.799681	0.814438	0.704851	0.408811	0.389062	0.29653	0.42332	0.400065	0.296686	0.339693	0.311774
0.243369	0.22062	0.205422	0.23895	0.224949	0.184382	0.179246	0.168294	0.148248	0.276854	0.286726	0.22937	0.163548	0.142653	0.074047	0.404111	0.412608	0.372299	0.335021	0.355831	0.304547	0.631713	0.672036	0.659564	1.39672	1.31324	1.2163	0.360451	0.383539	0.294806	0.526373	0.493984	0.493866	0.310725	0.343612	0.319712	0.672379	0.862769	0.767008	0.801387	0.815743	0.705544	0.408901	0.389445	0.296384	0.423742	0.400554	0.296971	0.340297	0.311922
0.243401	0.220806	0.205364	0.239624	0.225169	0.183765	0.179068	0.168667	0.148152	0.277187	0.287145	0.230107	0.163345	0.142696	0.074031	0.404004	0.412923	0.372943	0.335853	0.356067	0.305715	0.632947	0.673582	0.660854	1.39912	1.31534	1.21872	0.36126	0.384282	0.295176	0.526615	0.494595	0.494698	0.31142	0.344161	0.320234	0.674249	0.864157	0.768794	0.803068	0.816441	0.706415	0.409532	0.38955	0.296714	0.424467	0.400834	0.297705	0.340818	0.312228
0.243316	0.220963	0.205574	0.240025	0.225579	0.183346	0.179123	0.168665	0.14885	0.277309	0.287698	0.231072	0.163686	0.142576	0.073506	0.404347	0.413312	0.373222	0.336204	0.356549	0.306255	0.634032	0.674543	0.662297	1.40241	1.31753	1.22141	0.361773	0.385079	0.295419	0.52722	0.495634	0.495918	0.311943	0.34475	0.320908	0.676474	0.865866	0.769914	0.804164	0.817605	0.707438	0.409534	0.39016	0.296758	0.425214	0.401463	0.298324	0.341394	0.312474
0.243441	0.221372	0.205372	0.240201	0.225845	0.183189	0.179239	0.168384	0.148891	0.277427	0.288166	0.231564	0.163626	0.142511	0.073595	0.404523	0.413418	0.373812	0.33679	0.357094	0.306605	0.635251	0.675941	0.663682	1.4055	1.32048	1.22425	0.362113	0.385888	0.295769	0.527889	0.496428	0.496587	0.31288	0.34556	0.321536	0.678378	0.867811	0.771595	0.805556	0.81868	0.708125	0.409942	0.390434	0.296835	0.425923	0.4019	0.298744	0.341767	0.312684
0.243745	0.221917	0.205512	0.240494	0.226102	0.183273	0.179302	0.168716	0.149175	0.277745	0.28818	0.23233	0.16408	0.142415	0.073747	0.404438	0.413835	0.374207	0.337253	0.35699	0.307327	0.636003	0.677201	0.66441	1.40795	1.32377	1.22734	0.36226	0.386129	0.295936	0.5286	0.497054	0.497139	0.313618	0.345828	0.322318	0.680175	0.869461	0.773176	0.807301	0.819837	0.708742	0.410581	0.391088	0.297374	0.426106	0.402068	0.298442	0.342354	0.312877
0.243546	0.222082	0.205499	0.240267	0.226934	0.183395	0.179444	0.16889	0.149635	0.277838	0.288655	0.232813	0.16393	0.142231	0.073318	0.404329	0.414314	0.374716	0.337726	0.357691	0.308091	0.636734	0.678053	0.665706	1.41133	1.32641	1.23036	0.362683	0.386901	0.296369	0.529255	0.497822	0.498042	0.314484	0.346315	0.322961	0.68218	0.871297	0.774831	0.80874	0.821465	0.709495	0.411055	0.391397	0.297863	0.426488	0.402533	0.298412	0.342867	0.313221
0.244084	0.222469	0.205793	0.240543	0.226923	0.183416	0.179769	0.169054	0.150275	0.278254	0.289211	0.233039	0.164522	0.142663	0.073121	0.404379	0.414695	0.375064	0.338168	0.358344	0.308905	0.638068	0.679164	0.667028	1.41431	1.32887	1.23331	0.363047	0.387911	0.296485	0.529943	0.498856	0.498757	0.314337	0.346944	0.323898	0.683855	0.872955	0.776236	0.810234	0.822759	0.709852	0.411879	0.391571	0.298172	0.427298	0.402614	0.298527	0.343358	0.313453
0.244726	0.22265	0.206303	0.240406	0.226969	0.183853	0.179644	0.169303	0.150824	0.278535	0.289636	0.233137	0.16469	0.142054	0.072978	0.404624	0.415556	0.374996	0.338532	0.358756	0.308987	0.638941	0.680525	0.668295	1.41763	1.33134	1.23633	0.363485	0.389081	0.29706	0.531034	0.500144	0.499232	0.314743	0.347247	0.324546	0.685576	0.874778	0.777771	0.811891	0.824114	0.71116	0.412432	0.391907	0.298408	0.427771	0.402792	0.298569	0.343775	0.313987
0.245061	0.222692	0.206541	0.240251	0.227709	0.184021	0.180164	0.169569	0.151118	0.278928	0.289969	0.233215	0.164772	0.142179	0.072317	0.405163	0.416188	0.37561	0.339179	0.359148	0.309186	0.639903	0.681672	0.669628	1.4213	1.33358	1.23898	0.363786	0.38972	0.297033	0.532124	0.500669	0.500246	0.315158	0.347854	0.325051	0.687018	0.876546	0.779037	0.813127	0.825208	0.712502	0.412921	0.391774	0.298656	0.428166	0.40356	0.298927	0.343612	0.314168
0.245242	0.222812	0.206988	0.240689	0.228124	0.184572	0.180503	0.170047	0.150688	0.27899	0.290358	0.2333	0.164887	0.142138	0.072674	0.405226	0.41675	0.375731	0.339791	0.359524	0.309395	0.640651	0.682753	0.670627	1.42492	1.33622	1.24165	0.363659	0.390191	0.297131	0.532939	0.501134	0.500954	0.315429	0.348504	0.324991	0.68794	0.878684	0.781108	0.814733	0.826419	0.713389	0.413167	0.391939	0.298989	0.42871	0.403782	0.299027	0.343769	0.314644
0.245397	0.223107	0.206958	0.240559	0.228875	0.184932	0.18086	0.170943	0.150338	0.279167	0.290331	0.233232	0.164969	0.142146	0.072299	0.406418	0.417885	0.376014	0.340269	0.359872	0.310254	0.641177	0.683758	0.672228	1.4283	1.33892	1.24435	0.364107	0.390653	0.297386	0.533955	0.501968	0.501752	0.315527	0.349085	0.325548	0.689466	0.880597	0.783038	0.816672	0.827483	0.7148	0.413296	0.391871	0.299166	0.429593	0.404826	0.299179	0.344051	0.315079
0.245731	0.223128	0.207264	0.240528	0.22927	0.1853	0.180953	0.170974	0.15027	0.279469	0.290253	0.233137	0.165091	0.141857	0.072502	0.406959	0.418194	0.37685	0.340739	0.360331	0.311	0.642222	0.684825	0.673609	1.43145	1.34133	1.24707	0.364783	0.390547	0.298045	0.534816	0.503066	0.502533	0.316335	0.349635	0.326029	0.691236	0.882936	0.785252	0.818098	0.828505	0.715846	0.413534	0.392062	0.299707	0.429845	0.405288	0.299639	0.344381	0.315216
0.24602	0.223454	0.207689	0.240664	0.229762	0.185494	0.181393	0.171698	0.150051	0.279534	0.290386	0.233256	0.165113	0.14235	0.072411	0.407484	0.419105	0.377248	0.341331	0.360705	0.311734	0.643271	0.685904	0.67493	1.43477	1.34459	1.24986	0.365431	0.390653	0.298467	0.535574	0.503786	0.502741	0.316807	0.349796	0.326913	0.692206	0.88451	0.786731	0.819928	0.829608	0.717216	0.413823	0.392277	0.299998	0.430293	0.406454	0.299627	0.344658	0.315505
0.246065	0.223799	0.207689	0.240759	0.229423	0.185539	0.181925	0.171762	0.149972	0.279768	0.290685	0.232993	0.16487	0.142718	0.072927	0.408106	0.419547	0.37781	0.341891	0.361302	0.312401	0.644382	0.686726	0.67652	1.43798	1.34751	1.252	0.366423	0.390618	0.299133	0.536594	0.504755	0.503158	0.317341	0.349892	0.327479	0.693573	0.886813	0.787849	0.82164	0.830782	0.718078	0.414039	0.392015	0.300708	0.43098	0.407022	0.300002	0.345013	0.31568
0.247174	0.224036	0.208044	0.24086	0.229562	0.186203	0.182001	0.171917	0.150585	0.280519	0.291605	0.232684	0.164586	0.142887	0.072961	0.409046	0.419748	0.378149	0.342448	0.361907	0.313441	0.645682	0.688045	0.677527	1.44113	1.35012	1.25481	0.367349	0.390875	0.299808	0.537327	0.505421	0.503363	0.317852	0.34989	0.327742	0.695297	0.888873	0.789528	0.822935	0.83196	0.719187	0.414272	0.392522	0.301494	0.431671	0.40769	0.300091	0.344454	0.316028
0.247185	0.224051	0.20819	0.24106	0.229606	0.18674	0.182764	0.172018	0.150763	0.280618	0.291744	0.232609	0.16447	0.142459	0.073127	0.409618	0.420332	0.378473	0.343102	0.362136	0.313788	0.647154	0.689237	0.678459	1.44351	1.35298	1.2573	0.367918	0.391777	0.300537	0.538625	0.506109	0.50416	0.318724	0.350341	0.328069	0.696325	0.89068	0.790914	0.824229	0.833205	0.720765	0.414773	0.392956	0.301766	0.432362	0.408075	0.300801	0.344835	0.316529
0.247441	0.224267	0.208706	0.241189	0.229725	0.186854	0.182851	0.172369	0.151105	0.280986	0.291923	0.232565	0.163764	0.142238	0.072943	0.409973	0.42064	0.379082	0.343873	0.362855	0.314107	0.648122	0.690262	0.679522	1.44626	1.35599	1.25969	0.368362	0.392142	0.3009	0.539695	0.506815	0.504866	0.318291	0.350811	0.327999	0.697846	0.892615	0.792775	0.825745	0.834751	0.721908	0.414984	0.393267	0.302045	0.433197	0.408536	0.300969	0.345133	0.317175
0.247322	0.224544	0.209012	0.241626	0.229617	0.187729	0.18284	0.172541	0.150962	0.28124	0.29205	0.232629	0.163821	0.141882	0.072955	0.410273	0.421101	0.379774	0.344306	0.363468	0.314336	0.649171	0.691231	0.680491	1.4493	1.35864	1.26229	0.368706	0.392451	0.301791	0.540368	0.506988	0.505732	0.318689	0.351634	0.3284	0.699181	0.894824	0.794637	0.827136	0.835962	0.723232	0.415134	0.394097	0.302399	0.43365	0.40931	0.30119	0.345557	0.3172
0.247706	0.224496	0.209497	0.241962	0.229428	0.188342	0.182801	0.172778	0.151056	0.280994	0.291908	0.232782	0.163454	0.142294	0.072917	0.410245	0.421379	0.380053	0.344466	0.364038	0.315345	0.650446	0.693027	0.681552	1.45159	1.36107	1.26505	0.369054	0.393126	0.302295	0.541032	0.507742	0.506605	0.318672	0.351685	0.328309	0.700809	0.896499	0.796102	0.828429	0.837075	0.724409	0.415228	0.394755	0.302844	0.434241	0.409461	0.301912	0.345779	0.31788
0.248263	0.224865	0.209732	0.242713	0.229499	0.188333	0.182839	0.172625	0.151897	0.281331	0.291955	0.232655	0.163064	0.142296	0.072785	0.410849	0.42185	0.380691	0.344694	0.364975	0.315879	0.651353	0.69445	0.682593	1.45419	1.36355	1.26723	0.369386	0.393808	0.303114	0.541596	0.508508	0.506949	0.318763	0.352725	0.328901	0.701947	0.898443	0.797468	0.829553	0.838104	0.725465	0.415263	0.395779	0.302908	0.434112	0.410395	0.302617	0.346115	0.318109
0.24807	0.225101	0.20991	0.242915	0.22905	0.188616	0.183339	0.172962	0.15195	0.281483	0.292355	0.232962	0.162545	0.142103	0.072905	0.41101	0.422355	0.38134	0.345217	0.365737	0.316345	0.652325	0.695525	0.683736	1.45652	1.36594	1.26946	0.369982	0.394471	0.303552	0.542357	0.509457	0.507758	0.31871	0.353513	0.328947	0.703536	0.900233	0.799171	0.830713	0.83899	0.726271	0.415311	0.396028	0.302492	0.43463	0.410945	0.303091	0.346962	0.318422
0.248158	0.22539	0.209847	0.243523	0.22908	0.188933	0.183889	0.172713	0.151973	0.281735	0.292667	0.233211	0.162135	0.142323	0.073094	0.411088	0.422607	0.381877	0.346164	0.36614	0.317508	0.653551	0.696741	0.685077	1.45948	1.36863	1.27201	0.370547	0.395009	0.304149	0.5429	0.51046	0.508695	0.319298	0.353898	0.329216	0.70556	0.901843	0.801066	0.831547	0.840122	0.727856	0.415599	0.396363	0.302664	0.43512	0.411459	0.303681	0.347543	0.318888
0.24822	0.225698	0.210009	0.243605	0.229088	0.189238	0.18421	0.172372	0.152136	0.282175	0.292705	0.233617	0.162143	0.142844	0.072965	0.41128	0.422887	0.382337	0.346512	0.366744	0.317916	0.654758	0.697776	0.686056	1.46273	1.37153	1.27443	0.370904	0.395653	0.304396	0.543817	0.511308	0.509722	0.320286	0.354173	0.329595	0.70733	0.903952	0.802611	0.832492	0.841458	0.729094	0.415679	0.396485	0.302341	0.4357	0.411858	0.30453	0.348257	0.319198
0.248527	0.225771	0.209926	0.243953	0.229239	0.189298	0.184586	0.172093	0.152368	0.282691	0.292848	0.233586	0.162055	0.142894	0.072624	0.411807	0.423174	0.383019	0.346911	0.36752	0.31858	0.655707	0.69915	0.687204	1.46526	1.3743	1.27669	0.371093	0.39598	0.304966	0.544717	0.512131	0.510279	0.320905	0.354729	0.329926	0.709005	0.905745	0.804298	0.833895	0.842601	0.730193	0.415958	0.396713	0.302474	0.435747	0.412358	0.304903	0.348958	0.319207
0.248516	0.225807	0.210188	0.244057	0.22942	0.18912	0.184823	0.172076	0.152514	0.283175	0.292632	0.233885	0.162308	0.142875	0.072398	0.412078	0.423556	0.382845	0.348007	0.368012	0.319222	0.656687	0.70014	0.68778	1.46812	1.37716	1.27939	0.371493	0.396488	0.305477	0.54553	0.513141	0.511367	0.321459	0.355153	0.330451	0.710693	0.907711	0.806122	0.835305	0.84422	0.730929	0.416724	0.397249	0.302774	0.435963	0.41225	0.305454	0.34967	0.319525
0.248591	0.225956	0.210414	0.244107	0.230125	0.189105	0.18536	0.17196	0.152876	0.283432	0.293127	0.233945	0.162525	0.142976	0.072569	0.412624	0.42374	0.383292	0.348369	0.368786	0.319549	0.657904	0.701384	0.688866	1.47114	1.37942	1.28149	0.372019	0.397397	0.306042	0.546124	0.514517	0.512054	0.321705	0.355885	0.330955	0.712169	0.909545	0.807717	0.836418	0.845612	0.731872	0.417382	0.397647	0.302925	0.436281	0.412575	0.306359	0.349822	0.319953
0.249048	0.226231	0.210204	0.244868	0.230047	0.189133	0.185421	0.172075	0.153188	0.283964	0.293258	0.234098	0.163105	0.142997	0.072541	0.412896	0.423743	0.383787	0.349002	0.3688	0.319885	0.659077	0.702601	0.689627	1.474	1.38187	1.28381	0.372553	0.398365	0.306502	0.547085	0.51547	0.512909	0.32175	0.35679	0.331289	0.714027	0.911526	0.809551	0.837303	0.846642	0.73249	0.417861	0.397834	0.302683	0.436748	0.412924	0.307162	0.349939	0.320699
0.248895	0.225814	0.210243	0.245087	0.230626	0.189225	0.185477	0.171888	0.153096	0.283958	0.293313	0.234013	0.16314	0.142866	0.072744	0.413565	0.423985	0.383949	0.349483	0.369071	0.319858	0.659899	0.703588	0.690655	1.47724	1.3847	1.28589	0.373404	0.398936	0.306774	0.548357	0.516136	0.513942	0.32243	0.357307	0.331834	0.715665	0.913644	0.811349	0.838794	0.847548	0.733571	0.418014	0.398151	0.302801	0.437371	0.413812	0.308108	0.350677	0.321183
0.248754	0.225942	0.20992	0.245798	0.230656	0.189097	0.185732	0.171683	0.153287	0.284185	0.293251	0.234032	0.163419	0.143395	0.072948	0.413929	0.424534	0.384668	0.350156	0.369484	0.320447	0.660784	0.704686	0.691638	1.48055	1.38743	1.28781	0.374376	0.399477	0.306894	0.549389	0.516759	0.515103	0.323064	0.357454	0.332603	0.717212	0.91535	0.813478	0.84038	0.848782	0.734434	0.417781	0.397846	0.303144	0.438109	0.414703	0.309083	0.350942	0.321602
0.248662	0.225843	0.210031	0.245507	0.231079	0.18916	0.185966	0.171874	0.153244	0.284018	0.293409	0.234171	0.163595	0.143471	0.073447	0.41423	0.425021	0.384923	0.351319	0.370394	0.320787	0.66183	0.706214	0.692784	1.48402	1.39059	1.28975	0.37515	0.400248	0.307137	0.550326	0.517597	0.515841	0.3236	0.357922	0.33335	0.718757	0.917766	0.815794	0.842061	0.849603	0.735189	0.41751	0.398013	0.303638	0.438509	0.414943	0.309605	0.351758	0.322371
0.248772	0.226061	0.20982	0.245542	0.231671	0.189329	0.185983	0.17241	0.153232	0.28418	0.293639	0.234508	0.163955	0.143312	0.07335	0.415379	0.425729	0.385534	0.35209	0.3714	0.321341	0.663172	0.707562	0.694201	1.48699	1.39354	1.29188	0.375974	0.40058	0.307286	0.551285	0.518311	0.516761	0.323979	0.358143	0.334525	0.720602	0.91953	0.817552	0.843709	0.850181	0.736156	0.417765	0.398147	0.304103	0.438553	0.415237	0.310411	0.352525	0.322901
0.248759	0.226125	0.209898	0.245777	0.231938	0.189308	0.186049	0.172308	0.152838	0.284289	0.293925	0.234764	0.163863	0.143323	0.073694	0.415651	0.425654	0.386408	0.352983	0.372132	0.32158	0.664835	0.708281	0.695321	1.48997	1.39679	1.29458	0.376834	0.401217	0.307388	0.552357	0.518631	0.517717	0.324618	0.359027	0.335053	0.722201	0.922142	0.819488	0.845151	0.850907	0.73665	0.417545	0.398499	0.30474	0.439234	0.415472	0.310678	0.353188	0.323194
0.24915	0.226708	0.209781	0.246265	0.231916	0.188903	0.186017	0.173101	0.152919	0.284072	0.294819	0.235076	0.163451	0.143465	0.073913	0.416306	0.426303	0.3867	0.353681	0.37299	0.322188	0.666132	0.709346	0.696626	1.49289	1.40016	1.29695	0.378038	0.40176	0.307548	0.553123	0.518925	0.518228	0.325344	0.359447	0.335683	0.723418	0.923823	0.820993	0.84655	0.85201	0.737486	0.417952	0.398807	0.30508	0.439743	0.415999	0.310862	0.353751	0.323351
0.249343	0.22658	0.209727	0.246394	0.232112	0.188903	0.186132	0.173231	0.153695	0.284717	0.295412	0.23521	0.163534	0.143218	0.073708	0.416746	0.426645	0.387258	0.354279	0.373778	0.322327	0.667172	0.710638	0.697917	1.49557	1.40263	1.29938	0.37911	0.402616	0.307877	0.553987	0.519434	0.518598	0.326514	0.35979	0.335766	0.72553	0.926288	0.823101	0.848094	0.853045	0.73819	0.418221	0.399155	0.306034	0.440351	0.416325	0.31116	0.35423	0.323589
0.249495	0.226701	0.21006	0.246576	0.232147	0.189203	0.186299	0.17355	0.154425	0.285021	0.295508	0.235509	0.163671	0.143155	0.073256	0.417006	0.42683	0.387631	0.354769	0.37438	0.322485	0.668081	0.712059	0.698675	1.49815	1.40524	1.30212	0.379942	0.40355	0.308577	0.554731	0.520018	0.519226	0.327206	0.36033	0.336143	0.727322	0.928509	0.824715	0.849134	0.854322	0.738744	0.41852	0.399614	0.30725	0.44065	0.416609	0.311228	0.354488	0.324092
0.249228	0.226643	0.210042	0.246796	0.232337	0.189383	0.186156	0.174232	0.154305	0.285097	0.295514	0.235781	0.16327	0.14272	0.073236	0.417389	0.427408	0.388033	0.355442	0.374565	0.322381	0.669161	0.713303	0.699895	1.50091	1.40817	1.30493	0.380522	0.40453	0.308702	0.555927	0.520615	0.520079	0.327341	0.361273	0.336389	0.728561	0.930405	0.826516	0.850698	0.855626	0.739724	0.418951	0.399976	0.307907	0.441308	0.417096	0.311223	0.355219	0.324761
0.24954	0.226684	0.210096	0.247026	0.231929	0.189201	0.186055	0.174863	0.154292	0.285479	0.295492	0.236016	0.163167	0.142657	0.073104	0.417623	0.427935	0.388444	0.355919	0.374976	0.322636	0.670319	0.714467	0.701025	1.50375	1.41104	1.30746	0.380996	0.404658	0.309087	0.556732	0.521368	0.520866	0.327044	0.362015	0.33608	0.730243	0.932826	0.827976	0.852513	0.856652	0.740343	0.419029	0.400531	0.308576	0.441821	0.418127	0.311075	0.355417	0.325399
0.249678	0.227022	0.21031	0.247341	0.232119	0.189591	0.186107	0.174984	0.154197	0.285667	0.295588	0.236337	0.163358	0.142448	0.073527	0.417995	0.428704	0.388922	0.356211	0.37558	0.3234	0.671922	0.715736	0.702302	1.50636	1.41324	1.31028	0.381465	0.404998	0.309742	0.557572	0.521783	0.521748	0.328107	0.362037	0.336317	0.731646	0.934714	0.829679	0.853782	0.857974	0.741239	0.419636	0.401074	0.309178	0.441949	0.418995	0.311244	0.356227	0.325714
0.250379	0.227121	0.21076	0.247453	0.231803	0.189708	0.186457	0.175064	0.154697	0.28616	0.295641	0.23665	0.162899	0.142137	0.073336	0.418422	0.429318	0.389442	0.356752	0.376393	0.324254	0.672788	0.717163	0.703629	1.50934	1.4158	1.31319	0.382012	0.405655	0.309973	0.558248	0.522426	0.522631	0.328257	0.361838	0.336215	0.732959	0.936737	0.831519	0.854812	0.858953	0.741766	0.420221	0.401499	0.309679	0.442093	0.419478	0.311517	0.356812	0.326559
0.250675	0.227514	0.211169	0.247617	0.232184	0.190169	0.187082	0.175238	0.155014	0.286853	0.296086	0.236649	0.162963	0.141867	0.073549	0.418595	0.429881	0.390042	0.357195	0.377306	0.324409	0.674045	0.718416	0.704468	1.51232	1.41834	1.31617	0.382757	0.405921	0.310339	0.559037	0.523543	0.523215	0.328743	0.36229	0.33628	0.734292	0.939567	0.833722	0.855884	0.859784	0.742852	0.420636	0.402077	0.309606	0.442401	0.420276	0.311528	0.357573	0.327445
0.25023	0.228188	0.211292	0.248191	0.231806	0.190612	0.187323	0.175444	0.154569	0.287326	0.296357	0.237059	0.162772	0.142279	0.073798	0.418967	0.430265	0.390355	0.358199	0.378001	0.32548	0.675342	0.719204	0.706046	1.51567	1.4208	1.31868	0.383307	0.406479	0.310165	0.559744	0.524758	0.523653	0.328956	0.362205	0.335948	0.736132	0.941482	0.835148	0.857047	0.860839	0.743866	0.421158	0.402179	0.309861	0.442652	0.420716	0.311487	0.358521	0.328082
0.250634	0.228436	0.211649	0.248411	0.232139	0.191023	0.187615	0.175818	0.154366	0.288025	0.296297	0.237081	0.162465	0.1426	0.073856	0.419004	0.430773	0.390945	0.358923	0.378487	0.326352	0.676687	0.720337	0.707098	1.51869	1.42345	1.32112	0.384172	0.407108	0.310393	0.560401	0.525959	0.52441	0.329619	0.362484	0.336103	0.738208	0.943487	0.836494	0.858298	0.86255	0.745292	0.421641	0.40257	0.309652	0.443558	0.420984	0.311396	0.358944	0.328604
0.25057	0.228746	0.211986	0.248146	0.232644	0.191186	0.188222	0.176109	0.154197	0.288754	0.29638	0.2371	0.162384	0.143317	0.073646	0.419462	0.431409	0.391164	0.359476	0.379231	0.327085	0.677824	0.721794	0.708441	1.52174	1.42587	1.32356	0.384368	0.40748	0.310787	0.560997	0.527115	0.525113	0.329938	0.362714	0.336383	0.739584	0.945458	0.837975	0.859681	0.863693	0.746354	0.422171	0.402507	0.309515	0.444517	0.421492	0.311809	0.359561	0.328757
0.251296	0.229173	0.212078	0.248148	0.233103	0.191754	0.188417	0.176679	0.154504	0.289219	0.296508	0.237046	0.162493	0.143279	0.073456	0.420093	0.431853	0.391171	0.360049	0.379794	0.327909	0.678665	0.722965	0.709591	1.52416	1.42777	1.32605	0.384766	0.407718	0.311337	0.56169	0.528336	0.525812	0.329958	0.363033	0.336419	0.741142	0.946921	0.839239	0.860993	0.865305	0.747002	0.422653	0.403384	0.309724	0.444871	0.422103	0.311924	0.359857	0.329139
0.251548	0.229446	0.212487	0.24821	0.233043	0.192036	0.188583	0.176495	0.154408	0.289308	0.296464	0.237256	0.162551	0.143377	0.073488	0.420359	0.43221	0.391093	0.360946	0.380046	0.32902	0.679775	0.723985	0.710824	1.52756	1.43038	1.32859	0.38555	0.408245	0.311697	0.562628	0.52947	0.526622	0.33029	0.363702	0.336919	0.742344	0.94904	0.84051	0.862246	0.866886	0.747369	0.423217	0.403964	0.309464	0.44585	0.422345	0.312343	0.360139	0.32965
0.251848	0.22993	0.212523	0.248142	0.233626	0.192084	0.188693	0.176496	0.154706	0.289386	0.296886	0.23715	0.162643	0.143457	0.07401	0.420767	0.432663	0.391897	0.36108	0.380259	0.32984	0.681008	0.725559	0.712196	1.5303	1.43268	1.33043	0.386136	0.409015	0.31244	0.56347	0.530423	0.527457	0.330844	0.364082	0.337653	0.743328	0.950937	0.841655	0.863818	0.868443	0.748383	0.423395	0.404321	0.309324	0.446533	0.423056	0.312581	0.360285	0.330301
0.252165	0.230041	0.212211	0.248243	0.233841	0.192459	0.188639	0.176761	0.154801	0.289425	0.296994	0.236987	0.162779	0.143684	0.073792	0.421023	0.432991	0.392344	0.361818	0.380658	0.330532	0.681835	0.726751	0.713473	1.53349	1.43517	1.33275	0.386435	0.409513	0.313106	0.564335	0.531178	0.528469	0.330879	0.364185	0.338029	0.744614	0.952858	0.843265	0.865166	0.86953	0.749436	0.423162	0.404786	0.309209	0.447664	0.423394	0.313066	0.361252	0.330448
0.252524	0.229805	0.212106	0.248672	0.233948	0.192726	0.188478	0.176618	0.154532	0.289141	0.297028	0.237439	0.162883	0.144342	0.074392	0.421352	0.433483	0.392472	0.362432	0.38143	0.33091	0.682804	0.727608	0.714754	1.53663	1.43742	1.33512	0.387239	0.409923	0.313538	0.565025	0.532084	0.529437	0.33071	0.364014	0.339061	0.745729	0.954549	0.844491	0.866871	0.8706	0.750714	0.42286	0.404981	0.309175	0.448138	0.424077	0.313682	0.362367	0.330465
0.252993	0.230155	0.212036	0.248058	0.233915	0.193032	0.188344	0.176687	0.154533	0.289145	0.297227	0.238012	0.163266	0.144299	0.074909	0.421616	0.433638	0.393185	0.362943	0.382309	0.331574	0.683792	0.728817	0.716021	1.53933	1.44052	1.33741	0.387662	0.410522	0.314019	0.565744	0.532648	0.529943	0.33074	0.363785	0.340116	0.747308	0.956379	0.846281	0.868275	0.871936	0.751844	0.422786	0.405143	0.309347	0.448447	0.424365	0.314104	0.3628	0.330427
0.253124	0.230274	0.212129	0.24765	0.234556	0.193339	0.188626	0.177133	0.154429	0.289164	0.297795	0.238313	0.16325	0.144253	0.075279	0.422119	0.43382	0.393306	0.363688	0.383128	0.331787	0.684565	0.730001	0.717203	1.54257	1.44322	1.33962	0.388098	0.411393	0.31429	0.566251	0.533136	0.53043	0.331153	0.364185	0.340717	0.748584	0.958355	0.847732	0.869514	0.872654	0.752816	0.423033	0.405592	0.309366	0.448816	0.424217	0.31437	0.363577	0.331014
0.253624	0.230298	0.212197	0.248138	0.234965	0.193525	0.188435	0.177518	0.154271	0.289124	0.298396	0.238832	0.163279	0.144209	0.075434	0.422421	0.433955	0.393203	0.363959	0.383615	0.332047	0.685683	0.730695	0.718646	1.54525	1.44555	1.3423	0.388579	0.411982	0.314734	0.566878	0.533337	0.531216	0.331511	0.364448	0.341499	0.750223	0.960181	0.849587	0.870642	0.873684	0.753776	0.423407	0.405866	0.309977	0.449422	0.424401	0.3149	0.364436	0.331425
0.254001	0.230336	0.21205	0.248386	0.234954	0.19326	0.188464	0.177377	0.154197	0.289095	0.299107	0.239094	0.163064	0.144333	0.07526	0.422554	0.433481	0.393652	0.364347	0.384053	0.332085	0.686544	0.730987	0.719662	1.54841	1.44838	1.34499	0.38909	0.412481	0.314964	0.567559	0.533853	0.531751	0.331484	0.364986	0.34155	0.751583	0.961975	0.851426	0.872054	0.874942	0.754754	0.423578	0.406389	0.310411	0.450093	0.42491	0.315417	0.364987	0.331275
0.254387	0.230689	0.212161	0.24912	0.235055	0.193322	0.188801	0.177781	0.15448	0.289345	0.299515	0.239313	0.163288	0.144246	0.075103	0.423073	0.434038	0.393812	0.364544	0.384631	0.332601	0.687609	0.731829	0.720775	1.55141	1.45057	1.34741	0.389785	0.413066	0.315515	0.568286	0.534527	0.532437	0.332271	0.365362	0.341974	0.753182	0.963046	0.85322	0.873348	0.876307	0.755474	0.424205	0.406757	0.311087	0.450567	0.42528	0.315995	0.365312	0.331394
0.254579	0.230447	0.2124	0.249247	0.234949	0.193249	0.189157	0.177856	0.154783	0.290075	0.299453	0.23952	0.163663	0.144525	0.074385	0.423493	0.434233	0.394278	0.36458	0.385193	0.33251	0.68814	0.733058	0.721729	1.55435	1.45289	1.35003	0.390197	0.413321	0.316214	0.568907	0.535076	0.532711	0.332706	0.365665	0.342389	0.75486	0.964708	0.855252	0.87476	0.877181	0.755545	0.424395	0.406966	0.311867	0.451169	0.425866	0.316186	0.365708	0.331817
0.25442	0.230291	0.212462	0.24972	0.235383	0.19297	0.18927	0.177673	0.15513	0.290188	0.299639	0.239949	0.163465	0.144264	0.074062	0.423884	0.434574	0.394414	0.364979	0.385803	0.332916	0.68902	0.733633	0.722662	1.55723	1.45539	1.35218	0.39054	0.413581	0.316786	0.569513	0.535803	0.533395	0.332493	0.366016	0.342745	0.756669	0.966163	0.856887	0.875943	0.878091	0.756168	0.424754	0.40735	0.312673	0.451441	0.426091	0.316724	0.366157	0.332139
0.254703	0.230405	0.212262	0.250422	0.235991	0.193095	0.189214	0.177645	0.155266	0.29059	0.300041	0.240328	0.163598	0.144468	0.073887	0.424648	0.43516	0.394674	0.365383	0.386318	0.333179	0.690242	0.734403	0.723961	1.56019	1.4582	1.35446	0.390918	0.414048	0.316985	0.570269	0.536537	0.534219	0.332741	0.366396	0.343132	0.758464	0.967816	0.85886	0.877634	0.87899	0.757076	0.425049	0.407541	0.31303	0.451738	0.426855	0.317105	0.366244	0.332568
0.254501	0.230267	0.212239	0.251058	0.235732	0.192807	0.189948	0.177539	0.155926	0.29093	0.300197	0.240681	0.163972	0.14447	0.073733	0.425438	0.435503	0.39504	0.365669	0.387084	0.333286	0.691593	0.735603	0.725211	1.56306	1.46079	1.35673	0.391373	0.414668	0.317516	0.571063	0.537055	0.53494	0.33348	0.366435	0.343199	0.760225	0.969844	0.860599	0.879194	0.879943	0.75773	0.42538	0.407801	0.313401	0.451671	0.42785	0.317446	0.366507	0.332988
0.254608	0.230246	0.212733	0.251403	0.235892	0.193082	0.190361	0.177029	0.156251	0.291629	0.300546	0.241011	0.16389	0.144242	0.073728	0.425795	0.435859	0.395484	0.366098	0.388007	0.333731	0.692518	0.736586	0.726193	1.56609	1.46295	1.35855	0.391858	0.41494	0.318088	0.571753	0.537606	0.535866	0.334194	0.366292	0.34318	0.762164	0.971634	0.8622	0.880172	0.881191	0.758241	0.425868	0.4076	0.313637	0.451848	0.428269	0.317914	0.366614	0.333557
0.254823	0.230044	0.213335	0.251601	0.235803	0.193356	0.190942	0.177144	0.156476	0.291969	0.300773	0.241237	0.164039	0.144232	0.073527	0.426162	0.436135	0.395993	0.366807	0.388966	0.334069	0.693339	0.737874	0.727323	1.56927	1.46564	1.36123	0.392758	0.415205	0.318876	0.572346	0.538324	0.536438	0.334937	0.367155	0.342915	0.763648	0.973956	0.864051	0.88113	0.881791	0.759241	0.425538	0.408076	0.313974	0.452038	0.428684	0.318828	0.36662	0.334394
0.254851	0.230321	0.213549	0.252174	0.236402	0.193887	0.191316	0.177364	0.156828	0.292358	0.300942	0.241215	0.164251	0.144294	0.073934	0.426207	0.436456	0.396744	0.36723	0.38941	0.334443	0.694355	0.739424	0.728236	1.5716	1.46819	1.36369	0.393665	0.415515	0.319113	0.573138	0.539347	0.536557	0.335812	0.367898	0.343049	0.765619	0.975825	0.865777	0.882362	0.882523	0.760142	0.42572	0.408439	0.314316	0.452515	0.429191	0.319451	0.367223	0.335026
0.254449	0.230482	0.213693	0.252761	0.236717	0.193986	0.191022	0.177786	0.156868	0.292495	0.301096	0.241356	0.163948	0.144497	0.07359	0.426452	0.43693	0.397292	0.368403	0.389864	0.33591	0.695404	0.740566	0.729898	1.5744	1.4709	1.36606	0.394702	0.416349	0.319011	0.574185	0.540316	0.536672	0.336667	0.368493	0.343554	0.76746	0.977406	0.866975	0.883757	0.883451	0.760449	0.425858	0.408065	0.31478	0.452986	0.429791	0.319722	0.367045	0.335274
0.254498	0.230618	0.214108	0.252354	0.237029	0.194299	0.191591	0.178111	0.156749	0.29238	0.301172	0.241225	0.163956	0.144961	0.07383	0.426566	0.437943	0.397907	0.369081	0.390661	0.336297	0.696708	0.742058	0.730855	1.5766	1.47358	1.36828	0.395625	0.417187	0.319372	0.575089	0.541202	0.537236	0.33793	0.368877	0.344029	0.769295	0.979272	0.868946	0.885326	0.884628	0.760872	0.425876	0.408201	0.315021	0.453825	0.43035	0.319864	0.367261	0.335482
0.254407	0.230453	0.213915	0.252086	0.237469	0.194504	0.192133	0.17844	0.157146	0.292209	0.301413	0.241114	0.164069	0.14551	0.074086	0.426763	0.438824	0.398354	0.36933	0.390872	0.337148	0.697573	0.743563	0.732585	1.57918	1.4764	1.37061	0.396193	0.417501	0.319775	0.575762	0.542169	0.537851	0.338746	0.369131	0.344739	0.770655	0.981123	0.870617	0.886708	0.885983	0.761468	0.425945	0.408398	0.315466	0.454592	0.430931	0.320472	0.367737	0.336058
0.254474	0.230682	0.214375	0.252339	0.237763	0.194737	0.191885	0.178637	0.157765	0.292296	0.301244	0.241194	0.164292	0.145502	0.074169	0.426958	0.43943	0.398816	0.369945	0.391212	0.338289	0.698486	0.744794	0.733329	1.58154	1.47903	1.37317	0.396871	0.418001	0.319989	0.576828	0.542364	0.538806	0.339279	0.369831	0.345244	0.771909	0.983278	0.872171	0.888009	0.887404	0.761668	0.42601	0.409055	0.315618	0.454951	0.431549	0.320966	0.368053	0.336832
0.254189	0.230734	0.214641	0.252202	0.23777	0.194746	0.192418	0.17845	0.157615	0.292318	0.300892	0.241355	0.164394	0.145349	0.074126	0.427176	0.440012	0.399557	0.370727	0.391555	0.339097	0.699751	0.746159	0.734741	1.58446	1.48179	1.37511	0.397298	0.418758	0.320243	0.577701	0.542948	0.53982	0.339826	0.370898	0.345896	0.772785	0.985378	0.873311	0.889625	0.888592	0.762577	0.426075	0.409698	0.315415	0.455441	0.432116	0.321024	0.368452	0.337371
0.254381	0.230864	0.214585	0.251687	0.238378	0.195054	0.192787	0.178637	0.158123	0.292587	0.301011	0.241364	0.164393	0.145095	0.074411	0.427304	0.440503	0.400176	0.371107	0.391674	0.339655	0.700711	0.747501	0.735718	1.58673	1.48451	1.37734	0.397717	0.419534	0.320681	0.578801	0.543468	0.540872	0.339792	0.371441	0.346516	0.774244	0.9876	0.874997	0.891037	0.889872	0.763776	0.426288	0.409946	0.315569	0.456121	0.432746	0.321533	0.368932	0.337802
0.254899	0.231169	0.214655	0.251496	0.23872	0.195636	0.192594	0.178662	0.158305	0.292681	0.301309	0.241794	0.164229	0.145057	0.074627	0.427481	0.440924	0.400466	0.371887	0.392048	0.340282	0.701425	0.748625	0.736711	1.58973	1.48727	1.37981	0.397964	0.41962	0.320918	0.579723	0.544022	0.541434	0.339665	0.371857	0.347038	0.77572	0.989716	0.876444	0.892073	0.890883	0.764988	0.426052	0.410418	0.316052	0.456524	0.433349	0.322135	0.369567	0.338105
0.255172	0.231546	0.214704	0.251662	0.238977	0.195916	0.19258	0.178685	0.158111	0.293093	0.301838	0.242351	0.164618	0.145369	0.075013	0.427497	0.441259	0.401102	0.372407	0.391801	0.340767	0.702438	0.749543	0.737608	1.59196	1.49028	1.38203	0.398567	0.420102	0.321299	0.580893	0.544654	0.542241	0.34003	0.372825	0.347701	0.7772	0.991591	0.877618	0.893058	0.892108	0.766201	0.426195	0.410712	0.31626	0.456545	0.434039	0.322444	0.369969	0.338522
0.255236	0.231907	0.21489	0.251286	0.239636	0.196125	0.192851	0.17916	0.15807	0.29335	0.302284	0.242376	0.165	0.144852	0.075387	0.427718	0.441468	0.401615	0.372812	0.392282	0.341437	0.703407	0.750543	0.738489	1.59489	1.49351	1.38462	0.399054	0.420437	0.321512	0.581794	0.545278	0.542936	0.340527	0.373327	0.348497	0.778777	0.993614	0.879357	0.894386	0.893178	0.767113	0.427033	0.41098	0.316518	0.4569	0.434117	0.32234	0.369959	0.338961
0.255493	0.232188	0.215053	0.251577	0.240206	0.196062	0.19303	0.179187	0.158333	0.293927	0.302369	0.242403	0.165058	0.14457	0.075527	0.428174	0.441746	0.40142	0.373406	0.392513	0.341731	0.704684	0.751554	0.739232	1.5981	1.49568	1.38684	0.399756	0.420977	0.321951	0.582266	0.545792	0.543728	0.34094	0.373871	0.348671	0.780022	0.995477	0.881132	0.895688	0.894129	0.768142	0.427646	0.411347	0.317015	0.457161	0.434564	0.322391	0.370299	0.339723
0.256054	0.232307	0.215303	0.251825	0.240751	0.195741	0.192928	0.179305	0.158304	0.29403	0.302774	0.242807	0.165028	0.144117	0.075075	0.428302	0.44198	0.401195	0.373979	0.39302	0.341768	0.706055	0.752433	0.740559	1.60072	1.49824	1.38921	0.40024	0.421268	0.322079	0.583037	0.54594	0.54484	0.340919	0.374477	0.348937	0.781659	0.997309	0.882834	0.897098	0.895135	0.769166	0.428173	0.411884	0.317581	0.457698	0.435288	0.322306	0.371004	0.339972
0.256401	0.232659	0.215354	0.251973	0.24077	0.195484	0.193098	0.179437	0.158441	0.294519	0.30306	0.242909	0.165273	0.144037	0.074668	0.42853	0.441905	0.401935	0.374435	0.393579	0.342405	0.707379	0.753062	0.741313	1.60438	1.50077	1.3917	0.4004	0.42151	0.322748	0.583864	0.546572	0.54558	0.34077	0.374903	0.348894	0.783156	0.998959	0.884616	0.89837	0.896274	0.769794	0.428743	0.412771	0.317656	0.458438	0.43606	0.322627	0.371412	0.339871
0.256659	0.232834	0.215692	0.251931	0.240633	0.195452	0.193614	0.180015	0.158428	0.295626	0.30286	0.242834	0.165358	0.143815	0.074421	0.429085	0.441936	0.402305	0.375005	0.394373	0.343245	0.709066	0.75405	0.742594	1.60762	1.50311	1.39407	0.40057	0.42197	0.323261	0.584706	0.547278	0.546088	0.341201	0.375773	0.349267	0.78474	1.00052	0.886693	0.899349	0.897139	0.77034	0.429381	0.413205	0.318079	0.459154	0.436816	0.322743	0.371807	0.340215
0.257165	0.233057	0.21567	0.252018	0.241183	0.19464	0.193491	0.180391	0.158745	0.296156	0.303107	0.243211	0.165533	0.143301	0.074242	0.429757	0.442229	0.402886	0.375462	0.395524	0.343748	0.709569	0.755168	0.743596	1.61059	1.50537	1.39647	0.40079	0.422065	0.32352	0.5855	0.547943	0.546797	0.341491	0.375897	0.349366	0.786442	1.00249	0.888522	0.900537	0.897846	0.771281	0.429457	0.413513	0.318137	0.45953	0.437288	0.323038	0.372845	0.340505
0.257265	0.233028	0.215444	0.252609	0.241752	0.194781	0.193587	0.180263	0.159124	0.296441	0.303944	0.243523	0.165181	0.142588	0.074446	0.430362	0.442434	0.403195	0.376078	0.39637	0.344045	0.710947	0.756162	0.744773	1.61354	1.50762	1.39843	0.401044	0.422561	0.323619	0.586247	0.548648	0.547699	0.341408	0.376024	0.349527	0.788264	1.00435	0.890604	0.901759	0.898851	0.772594	0.429668	0.413615	0.318811	0.460048	0.43767	0.323245	0.373465	0.340681
0.257468	0.233296	0.215293	0.252915	0.241427	0.195012	0.193893	0.18024	0.159342	0.296887	0.304679	0.243623	0.16558	0.14296	0.073973	0.431059	0.442621	0.403667	0.376416	0.397132	0.343945	0.712149	0.757508	0.746044	1.61675	1.51031	1.40114	0.401475	0.423336	0.324092	0.587189	0.549632	0.548495	0.341632	0.376211	0.349699	0.790121	1.00633	0.892179	0.903267	0.899894	0.773512	0.429788	0.413809	0.319504	0.460426	0.438402	0.323574	0.373746	0.340652
0.257633	0.233286	0.215173	0.252736	0.241408	0.195008	0.193927	0.180427	0.159936	0.297081	0.304742	0.243859	0.165539	0.143041	0.07371	0.431323	0.442427	0.40383	0.376987	0.39785	0.343863	0.713108	0.758753	0.747286	1.61995	1.51276	1.4032	0.401699	0.423813	0.324899	0.587887	0.550403	0.549009	0.342448	0.376375	0.34973	0.791772	1.00818	0.893933	0.904392	0.9007	0.774296	0.429889	0.41412	0.319633	0.46097	0.438849	0.323795	0.374385	0.340878
0.257978	0.233246	0.215477	0.252804	0.241143	0.195013	0.193948	0.180832	0.159654	0.297881	0.305103	0.243697	0.165668	0.143086	0.073707	0.431348	0.442712	0.404225	0.377647	0.398652	0.344304	0.713374	0.760036	0.748127	1.6232	1.51517	1.40505	0.402144	0.424049	0.325586	0.588485	0.551568	0.550003	0.342931	0.376781	0.349698	0.793418	1.00992	0.895832	0.905359	0.901432	0.775304	0.430197	0.414503	0.319926	0.461556	0.438914	0.324441	0.374137	0.341223
0.258384	0.233513	0.21532	0.253334	0.241415	0.195282	0.193955	0.181539	0.159952	0.297847	0.305523	0.243859	0.16578	0.143162	0.073474	0.431901	0.443187	0.404746	0.378733	0.399299	0.344703	0.713945	0.761346	0.749663	1.62598	1.51776	1.40803	0.403228	0.424705	0.326043	0.589298	0.552629	0.550343	0.343817	0.377437	0.349991	0.794873	1.01151	0.898261	0.906363	0.901935	0.776173	0.430052	0.414877	0.320814	0.462367	0.439617	0.325103	0.374703	0.341455
0.258711	0.233523	0.21515	0.253703	0.241724	0.195206	0.194016	0.181809	0.160343	0.297989	0.306056	0.244314	0.166259	0.143016	0.073308	0.432193	0.444163	0.405364	0.379229	0.399899	0.345373	0.714743	0.762562	0.750964	1.62848	1.5201	1.41054	0.403945	0.425154	0.325923	0.590316	0.553355	0.550664	0.344287	0.377349	0.350433	0.796854	1.01279	0.90026	0.907974	0.902362	0.776382	0.430509	0.4149	0.321281	0.462988	0.440037	0.325676	0.374939	0.341654
0.258872	0.233539	0.214902	0.253996	0.241889	0.195645	0.193625	0.182272	0.160098	0.297637	0.306237	0.244904	0.166218	0.143277	0.072877	0.432709	0.444748	0.405733	0.379736	0.400748	0.345966	0.715607	0.763931	0.75208	1.63157	1.52255	1.41281	0.404737	0.426352	0.325902	0.59132	0.554185	0.551353	0.345436	0.377433	0.351151	0.798251	1.01447	0.901931	0.909471	0.903346	0.776651	0.430838	0.415071	0.322005	0.463445	0.440417	0.325789	0.374936	0.341808
0.258641	0.233841	0.214908	0.254169	0.241521	0.19628	0.194207	0.182645	0.160307	0.297934	0.306097	0.245119	0.166473	0.143801	0.073097	0.433024	0.445305	0.406076	0.379974	0.401942	0.345916	0.716429	0.764957	0.753212	1.63446	1.52486	1.41494	0.405046	0.426979	0.32638	0.592276	0.55527	0.552267	0.345762	0.377318	0.351756	0.799952	1.01612	0.903606	0.910753	0.904559	0.777571	0.4313	0.415776	0.322214	0.463639	0.44066	0.326745	0.37531	0.342216
0.258534	0.233667	0.215105	0.254565	0.241598	0.196605	0.194328	0.183063	0.16033	0.298082	0.306279	0.245339	0.16641	0.143626	0.073507	0.433214	0.44577	0.406541	0.380363	0.402461	0.346551	0.71716	0.765715	0.754487	1.63733	1.52751	1.41716	0.405811	0.427474	0.326713	0.592795	0.555929	0.553356	0.346441	0.377423	0.352528	0.801686	1.01792	0.905166	0.911975	0.906214	0.778603	0.431687	0.416489	0.322317	0.464158	0.4412	0.327484	0.375655	0.342662
0.258592	0.233983	0.215805	0.254878	0.241262	0.196884	0.194453	0.183053	0.160238	0.298292	0.305971	0.24561	0.166793	0.143435	0.07317	0.433661	0.446066	0.406927	0.381303	0.403209	0.347247	0.7178	0.766561	0.755169	1.64004	1.5302	1.41929	0.405977	0.42833	0.326758	0.593722	0.556498	0.554112	0.346677	0.378002	0.352853	0.803319	1.01959	0.906864	0.913483	0.907104	0.779054	0.431965	0.416977	0.322376	0.464233	0.441562	0.328127	0.375868	0.34315
0.258677	0.23439	0.215746	0.255277	0.241289	0.197115	0.19491	0.182977	0.159773	0.298333	0.305555	0.245932	0.166486	0.143118	0.073379	0.434183	0.446581	0.407489	0.381694	0.403592	0.348036	0.718555	0.767254	0.756387	1.64261	1.53246	1.42098	0.406529	0.429202	0.326942	0.594851	0.557497	0.554714	0.347434	0.378621	0.353496	0.805108	1.02119	0.907769	0.914852	0.908146	0.780154	0.432291	0.417548	0.322557	0.464454	0.44166	0.328227	0.375864	0.343803
0.259117	0.234351	0.215938	0.255595	0.241199	0.197912	0.195283	0.183022	0.159832	0.298715	0.305879	0.24597	0.166672	0.1435	0.073758	0.434176	0.447166	0.40792	0.382058	0.403677	0.348736	0.719148	0.768445	0.757286	1.64498	1.53505	1.4235	0.407154	0.429522	0.327256	0.595828	0.55867	0.555271	0.347682	0.379046	0.354348	0.806873	1.02329	0.909376	0.916079	0.909229	0.780937	0.432604	0.417818	0.323003	0.464608	0.442038	0.329042	0.37614	0.344411
0.25942	0.234708	0.216115	0.255457	0.241452	0.198019	0.195528	0.183282	0.159526	0.298568	0.306059	0.246384	0.166358	0.143562	0.074308	0.434516	0.44817	0.408117	0.382422	0.403789	0.349694	0.720104	0.769693	0.758262	1.64787	1.53785	1.4253	0.407712	0.429823	0.327803	0.596552	0.55952	0.556134	0.348251	0.379558	0.355155	0.808372	1.02489	0.910582	0.916853	0.910344	0.781932	0.432644	0.418574	0.323791	0.46448	0.442395	0.329438	0.376275	0.345022
0.259884	0.234497	0.216051	0.255875	0.241139	0.198378	0.196068	0.183624	0.159346	0.2988	0.306095	0.246236	0.16633	0.14374	0.074076	0.435284	0.449223	0.408584	0.382733	0.404287	0.350069	0.721399	0.770677	0.759038	1.65039	1.54066	1.42762	0.408531	0.430065	0.328617	0.597219	0.560458	0.556984	0.348978	0.380195	0.355517	0.80971	1.02674	0.911804	0.917765	0.911197	0.782644	0.43266	0.419099	0.323772	0.464659	0.442723	0.329864	0.376504	0.345526
0.260112	0.234482	0.216094	0.255986	0.241846	0.199144	0.196483	0.183696	0.15987	0.298863	0.305958	0.246405	0.165885	0.143821	0.074703	0.435843	0.449711	0.408722	0.382987	0.405288	0.350338	0.722878	0.771668	0.759859	1.65374	1.54326	1.43014	0.409288	0.430233	0.329097	0.597529	0.561218	0.557759	0.349156	0.380302	0.355517	0.811166	1.02867	0.913383	0.91918	0.912422	0.783114	0.433094	0.41929	0.323806	0.464627	0.442851	0.329855	0.376611	0.34624
0.260453	0.234362	0.216427	0.256267	0.242105	0.199485	0.196327	0.183399	0.160014	0.299022	0.305547	0.24658	0.165546	0.144142	0.075045	0.436263	0.45019	0.408726	0.383708	0.405641	0.350734	0.724396	0.772652	0.760791	1.65639	1.54571	1.43192	0.410032	0.430759	0.329895	0.598001	0.561624	0.558524	0.349451	0.380575	0.355705	0.81235	1.03097	0.914968	0.919846	0.913486	0.783971	0.433204	0.419763	0.324122	0.464827	0.443097	0.330028	0.376894	0.346909
0.260403	0.233992	0.216814	0.256073	0.242235	0.199479	0.196326	0.183321	0.160367	0.299035	0.305627	0.246649	0.165641	0.143794	0.074795	0.436564	0.450931	0.409232	0.384282	0.40602	0.351119	0.725763	0.77371	0.762033	1.65948	1.54818	1.43432	0.410527	0.431129	0.330347	0.598213	0.56207	0.559381	0.34965	0.380498	0.355851	0.813528	1.03309	0.9164	0.920667	0.914564	0.784876	0.433172	0.420175	0.32435	0.465635	0.443693	0.330494	0.377384	0.347356
0.260395	0.23365	0.217117	0.256026	0.241965	0.199626	0.196424	0.183143	0.160639	0.299391	0.305735	0.246446	0.165375	0.144172	0.074936	0.437011	0.451006	0.410133	0.385128	0.406791	0.351908	0.727063	0.774435	0.762742	1.66246	1.55061	1.43696	0.410982	0.431469	0.331418	0.598893	0.562992	0.559894	0.350252	0.380932	0.355673	0.81483	1.03496	0.917795	0.921459	0.915886	0.785493	0.433317	0.420595	0.324437	0.465958	0.444467	0.330966	0.377772	0.348133
0.260658	0.233525	0.217168	0.256326	0.242194	0.199786	0.196959	0.183158	0.160665	0.299845	0.305526	0.246614	0.165031	0.144126	0.075248	0.437552	0.451674	0.410354	0.385781	0.407935	0.352538	0.728487	0.775439	0.764209	1.665	1.5531	1.4394	0.411187	0.432357	0.331764	0.599666	0.563743	0.56046	0.350682	0.381221	0.35598	0.815907	1.03691	0.91932	0.92252	0.917008	0.786633	0.433209	0.420758	0.324822	0.466564	0.444936	0.331316	0.378374	0.348532
0.260738	0.233635	0.217098	0.25654	0.242638	0.199835	0.197394	0.182964	0.160721	0.300054	0.305882	0.246764	0.165024	0.144191	0.075564	0.437756	0.452295	0.410958	0.38653	0.408387	0.353168	0.729194	0.776575	0.764981	1.66762	1.55532	1.44223	0.411676	0.432535	0.33181	0.600454	0.564519	0.561337	0.350751	0.38137	0.35618	0.817002	1.03941	0.920486	0.923717	0.918251	0.787542	0.432908	0.420767	0.325095	0.466925	0.445664	0.33138	0.379566	0.34904
0.260527	0.233734	0.217176	0.256902	0.242424	0.200137	0.197794	0.182577	0.160635	0.30048	0.306204	0.246468	0.164384	0.144941	0.075584	0.438019	0.452475	0.411097	0.386856	0.408727	0.353371	0.73099	0.777507	0.76622	1.66991	1.55813	1.44479	0.41211	0.433093	0.332203	0.601164	0.565003	0.562031	0.350236	0.381662	0.356394	0.817874	1.04192	0.922234	0.925141	0.919284	0.788152	0.433284	0.420625	0.325656	0.46732	0.446342	0.331602	0.380176	0.348808
0.260611	0.233785	0.217223	0.256476	0.242346	0.200425	0.198051	0.182444	0.161068	0.300903	0.306398	0.246248	0.164636	0.145905	0.07512	0.437845	0.452701	0.411142	0.387481	0.409492	0.353564	0.732103	0.77871	0.767317	1.67273	1.56111	1.44726	0.412374	0.433743	0.332583	0.601789	0.565485	0.56265	0.350138	0.381992	0.35707	0.819127	1.04423	0.924106	0.926712	0.920073	0.788924	0.433385	0.421205	0.32596	0.467768	0.447148	0.331747	0.380866	0.349076
0.260635	0.23419	0.217132	0.256355	0.24274	0.200269	0.198125	0.182203	0.161612	0.301355	0.306371	0.246155	0.164767	0.146255	0.07538	0.437528	0.452956	0.411703	0.387887	0.40958	0.354093	0.733007	0.779667	0.767944	1.67589	1.56399	1.4495	0.41289	0.434571	0.333111	0.602361	0.565921	0.563253	0.350731	0.382561	0.357585	0.820313	1.0464	0.925794	0.928021	0.92077	0.789809	0.433783	0.421273	0.326072	0.468068	0.44785	0.332123	0.381445	0.349701
0.260822	0.23422	0.217401	0.256957	0.242909	0.200282	0.198208	0.182945	0.162	0.302102	0.306757	0.245895	0.164655	0.146065	0.07595	0.437889	0.453496	0.412167	0.388762	0.410221	0.35434	0.733906	0.780809	0.768358	1.67904	1.56651	1.45178	0.413334	0.435107	0.333141	0.60317	0.566256	0.564233	0.350963	0.383108	0.357471	0.821518	1.04844	0.927993	0.929494	0.921511	0.790402	0.434389	0.421326	0.326316	0.468508	0.448362	0.332766	0.381242	0.349959
0.260963	0.234845	0.217636	0.257159	0.243609	0.200661	0.198176	0.183288	0.162772	0.302189	0.307003	0.246677	0.164989	0.14623	0.075752	0.438416	0.453712	0.412774	0.389538	0.410922	0.354296	0.734971	0.781565	0.769285	1.68217	1.56928	1.45442	0.414055	0.435685	0.333236	0.604093	0.56691	0.564828	0.350897	0.383392	0.357569	0.822839	1.04996	0.929411	0.930762	0.922331	0.791032	0.43443	0.421304	0.326925	0.469217	0.449127	0.333496	0.381983	0.350375
0.260826	0.235088	0.217955	0.257331	0.244065	0.200609	0.197889	0.183444	0.163176	0.302433	0.307042	0.247251	0.165869	0.14615	0.075885	0.438737	0.454002	0.413251	0.389818	0.411728	0.354855	0.73642	0.782755	0.770309	1.68489	1.57187	1.45664	0.414608	0.436465	0.333383	0.604818	0.567152	0.565393	0.351088	0.383327	0.357547	0.824228	1.05185	0.930757	0.932705	0.923543	0.79197	0.43451	0.421214	0.326746	0.469502	0.449198	0.334119	0.382449	0.350567
0.260711	0.235377	0.218272	0.257977	0.244583	0.201046	0.197829	0.183939	0.163561	0.302858	0.30706	0.247386	0.166321	0.145891	0.076111	0.439457	0.453618	0.413878	0.390416	0.412806	0.355421	0.737327	0.78389	0.771068	1.68807	1.57413	1.45917	0.414982	0.437664	0.333506	0.605822	0.567735	0.56628	0.351584	0.383862	0.357805	0.825411	1.05368	0.932345	0.933775	0.924641	0.792834	0.435028	0.421777	0.327348	0.469817	0.449897	0.334646	0.383034	0.35068
0.260311	0.235611	0.218919	0.25813	0.244661	0.201008	0.197964	0.184385	0.163598	0.30343	0.307145	0.247084	0.166619	0.145889	0.076095	0.439715	0.453576	0.414313	0.390862	0.413483	0.355858	0.738266	0.78479	0.772523	1.69119	1.57689	1.46143	0.415713	0.43804	0.333852	0.607173	0.568525	0.56708	0.351346	0.384351	0.358186	0.827036	1.0556	0.933922	0.935242	0.925521	0.79336	0.435664	0.42181	0.327085	0.470357	0.450257	0.335746	0.383373	0.350851
0.2603	0.235885	0.219335	0.258671	0.244759	0.200553	0.197653	0.184688	0.162942	0.303431	0.307424	0.247286	0.166753	0.145687	0.076244	0.439747	0.454114	0.414432	0.391164	0.413574	0.356538	0.739066	0.785873	0.774072	1.69407	1.57955	1.46336	0.41642	0.439091	0.334294	0.60792	0.568944	0.567244	0.352221	0.384711	0.358575	0.828698	1.05724	0.936256	0.936534	0.926666	0.794255	0.436148	0.422022	0.327039	0.470482	0.450593	0.335673	0.383885	0.351036
0.260612	0.236022	0.219757	0.258914	0.244798	0.200497	0.197679	0.185263	0.16252	0.303618	0.30767	0.247357	0.166722	0.145777	0.076017	0.440352	0.453792	0.414763	0.392066	0.41379	0.357532	0.739931	0.787199	0.775107	1.69646	1.58205	1.46581	0.416793	0.43976	0.3343	0.608854	0.569651	0.567756	0.352716	0.385917	0.358613	0.830304	1.05892	0.938067	0.937903	0.927125	0.794708	0.436524	0.422115	0.327444	0.470672	0.451063	0.335875	0.384156	0.351488
0.260557	0.23658	0.220042	0.259054	0.245326	0.200646	0.198141	0.185538	0.162579	0.303769	0.307578	0.247834	0.166313	0.145421	0.076472	0.440635	0.453901	0.415293	0.392595	0.414091	0.358334	0.741015	0.788601	0.776323	1.69903	1.58392	1.46827	0.417401	0.440124	0.334644	0.609681	0.57065	0.568339	0.353567	0.386648	0.359521	0.831959	1.06109	0.939472	0.939022	0.928013	0.795756	0.437176	0.422344	0.327625	0.471316	0.451661	0.335983	0.384151	0.352111
0.260898	0.236666	0.220522	0.258846	0.245374	0.201019	0.198387	0.186173	0.162737	0.303982	0.307733	0.248341	0.166272	0.145679	0.076624	0.440829	0.453913	0.415232	0.392819	0.414473	0.358842	0.742251	0.79013	0.777509	1.70175	1.58628	1.47003	0.417977	0.440649	0.33515	0.610555	0.571631	0.569041	0.354115	0.387002	0.359632	0.833503	1.06296	0.941195	0.940315	0.929065	0.796317	0.43768	0.422724	0.327819	0.4717	0.4524	0.336162	0.384522	0.352229
0.261277	0.237001	0.220615	0.258536	0.245567	0.201073	0.198513	0.18651	0.163162	0.303922	0.30772	0.248644	0.165731	0.145273	0.0767	0.441535	0.454493	0.415284	0.39286	0.414881	0.359539	0.743067	0.791267	0.778477	1.70511	1.58871	1.4717	0.418453	0.441078	0.335849	0.611064	0.572264	0.56997	0.35491	0.387444	0.359731	0.835088	1.06452	0.94261	0.941	0.929863	0.796937	0.437848	0.423109	0.32811	0.472104	0.452949	0.336345	0.385042	0.35227
0.261272	0.236927	0.22048	0.259104	0.245456	0.201127	0.198503	0.186245	0.163554	0.304402	0.307929	0.248588	0.165847	0.145427	0.076482	0.442386	0.454478	0.415437	0.393475	0.415634	0.359295	0.744234	0.792014	0.779683	1.70805	1.59083	1.47406	0.419078	0.44118	0.336378	0.611657	0.573088	0.570433	0.35586	0.387533	0.359773	0.836718	1.06656	0.944046	0.941888	0.930824	0.797599	0.438057	0.423051	0.32852	0.472966	0.453647	0.336703	0.385486	0.352584
0.261358	0.237055	0.220231	0.259146	0.24607	0.201524	0.198883	0.185989	0.16408	0.304595	0.308281	0.248725	0.166077	0.145337	0.076452	0.442661	0.454549	0.415691	0.393753	0.416032	0.359762	0.745593	0.793191	0.781078	1.71115	1.59331	1.47624	0.419631	0.441483	0.336567	0.612465	0.573925	0.571263	0.356174	0.38804	0.359655	0.838263	1.06855	0.945676	0.942918	0.932054	0.798339	0.438589	0.422925	0.329334	0.473685	0.453857	0.336629	0.385632	0.352963
0.261701	0.236997	0.220365	0.259588	0.245941	0.201226	0.198551	0.186135	0.163816	0.304623	0.308314	0.249144	0.165871	0.144998	0.076449	0.442957	0.455277	0.415968	0.394903	0.416474	0.360454	0.746866	0.794293	0.782034	1.71331	1.59585	1.47836	0.420213	0.44197	0.337209	0.613183	0.575003	0.572218	0.35681	0.388656	0.360256	0.839609	1.0706	0.947293	0.943652	0.932794	0.799611	0.438541	0.423297	0.329737	0.474301	0.454068	0.337056	0.385844	0.353402
0.261738	0.237001	0.220385	0.259613	0.246178	0.20075	0.198997	0.185505	0.163766	0.304742	0.308942	0.249506	0.165735	0.144192	0.075971	0.443628	0.455714	0.416631	0.395737	0.417144	0.361401	0.747808	0.795665	0.783227	1.7162	1.5984	1.4809	0.420512	0.44229	0.337408	0.613646	0.575808	0.572922	0.357375	0.389	0.360356	0.841168	1.07195	0.94871	0.944383	0.93372	0.800363	0.438934	0.423577	0.330111	0.474863	0.454925	0.337427	0.386624	0.353855
0.262044	0.237129	0.220181	0.260205	0.246264	0.201146	0.198952	0.185015	0.163954	0.304694	0.309847	0.249505	0.165602	0.144272	0.075738	0.443922	0.4559	0.416985	0.39667	0.417839	0.361852	0.748896	0.79677	0.784503	1.71833	1.6009	1.48343	0.420686	0.44289	0.337989	0.614689	0.576554	0.573922	0.357935	0.389482	0.360712	0.842656	1.07325	0.949947	0.945747	0.934862	0.801408	0.439115	0.424046	0.330432	0.475394	0.455462	0.337158	0.387246	0.354218
0.262414	0.237163	0.219951	0.260762	0.246538	0.201501	0.199595	0.185114	0.164097	0.30484	0.310459	0.249827	0.165428	0.144328	0.075658	0.443978	0.456838	0.417429	0.397196	0.418449	0.362839	0.750418	0.797619	0.786017	1.72059	1.60324	1.4859	0.42106	0.44335	0.338487	0.615771	0.577336	0.574533	0.358122	0.389745	0.361427	0.844044	1.07519	0.951488	0.94672	0.935805	0.80243	0.439374	0.424118	0.331248	0.476072	0.455887	0.337542	0.387374	0.354235
0.262679	0.237281	0.219803	0.260958	0.246661	0.201722	0.200256	0.184802	0.164028	0.305048	0.311302	0.249682	0.165432	0.144595	0.075493	0.44441	0.457208	0.418226	0.397594	0.418923	0.363713	0.751182	0.798486	0.787056	1.7232	1.60558	1.4883	0.421498	0.443157	0.33883	0.616934	0.577961	0.575366	0.357759	0.390254	0.362546	0.845611	1.07753	0.952847	0.947912	0.936721	0.80355	0.439592	0.424288	0.332009	0.476262	0.45663	0.337813	0.387912	0.354139
0.263047	0.237222	0.219522	0.261004	0.246473	0.201626	0.20048	0.184593	0.163756	0.304893	0.311713	0.249723	0.165496	0.145194	0.075326	0.444524	0.457785	0.418703	0.398055	0.41961	0.363774	0.752544	0.799324	0.788532	1.72579	1.6083	1.49064	0.421999	0.443665	0.33938	0.617687	0.578292	0.576118	0.357649	0.390696	0.363139	0.847116	1.07944	0.954633	0.949371	0.937509	0.804388	0.440157	0.424416	0.332424	0.47664	0.456773	0.338586	0.388189	0.354119
0.263453	0.237052	0.219202	0.261155	0.246383	0.201665	0.200611	0.184228	0.164165	0.30487	0.31237	0.24982	0.165941	0.14537	0.074927	0.444304	0.458172	0.419542	0.398542	0.419789	0.363816	0.753597	0.800351	0.789415	1.72881	1.61068	1.49292	0.422347	0.444179	0.339648	0.618171	0.578988	0.576834	0.358056	0.391286	0.363995	0.849061	1.08171	0.956185	0.950851	0.938439	0.805005	0.439964	0.424298	0.332853	0.477255	0.45751	0.339027	0.388426	0.354868
0.263372	0.23714	0.219342	0.261327	0.247005	0.201627	0.200792	0.184049	0.164174	0.305216	0.312414	0.249931	0.166221	0.145218	0.075059	0.444307	0.458639	0.420274	0.399154	0.419944	0.364014	0.754529	0.801287	0.790122	1.73169	1.61289	1.49564	0.423015	0.444677	0.340166	0.619048	0.580085	0.577167	0.358725	0.391471	0.364033	0.850723	1.08375	0.957591	0.951838	0.93944	0.80571	0.439753	0.424184	0.333059	0.477709	0.458018	0.339707	0.388594	0.355248
0.263712	0.237233	0.219387	0.261461	0.247177	0.201914	0.200697	0.184839	0.164311	0.305189	0.312388	0.250187	0.166164	0.145291	0.075114	0.444743	0.459059	0.4209	0.39994	0.420871	0.363724	0.755609	0.802163	0.791036	1.73452	1.61533	1.49801	0.423551	0.444534	0.340676	0.619897	0.580626	0.577867	0.35926	0.391206	0.364583	0.852322	1.0855	0.959098	0.953048	0.94041	0.806233	0.439722	0.424621	0.332926	0.478236	0.457921	0.340915	0.388755	0.355215
0.26372	0.237553	0.219706	0.261608	0.247726	0.201951	0.200656	0.18493	0.163817	0.304963	0.312083	0.250926	0.166794	0.145571	0.074972	0.445179	0.459464	0.421292	0.400329	0.421964	0.36388	0.756616	0.803192	0.792365	1.73747	1.61791	1.50033	0.424124	0.44515	0.341102	0.621022	0.58151	0.578588	0.359153	0.391306	0.364987	0.853889	1.08729	0.960697	0.953951	0.941251	0.807208	0.439214	0.424759	0.33328	0.4786	0.4581	0.341863	0.389224	0.355607
0.263782	0.237474	0.219701	0.261747	0.24774	0.20207	0.200319	0.185444	0.163668	0.305266	0.311924	0.250879	0.167518	0.145481	0.075269	0.445747	0.459828	0.421511	0.40055	0.422499	0.364652	0.757713	0.804354	0.793423	1.73991	1.62061	1.50256	0.424666	0.44576	0.341492	0.621939	0.582161	0.578959	0.359245	0.391626	0.365015	0.855341	1.0896	0.962722	0.955053	0.942563	0.807745	0.439383	0.425204	0.333212	0.478955	0.45821	0.342742	0.389584	0.355807
0.264063	0.237374	0.219907	0.26229	0.248126	0.202494	0.20071	0.186141	0.163357	0.305611	0.312154	0.25069	0.167762	0.14589	0.075039	0.446307	0.460224	0.421811	0.400903	0.42328	0.364811	0.758371	0.805414	0.794304	1.74282	1.62272	1.50452	0.425201	0.446066	0.341748	0.622933	0.583074	0.579618	0.359523	0.39216	0.365496	0.856973	1.09154	0.964554	0.956039	0.943534	0.8085	0.439576	0.425765	0.333475	0.479187	0.45877	0.343286	0.389583	0.356303
0.264131	0.237513	0.219833	0.262623	0.247934	0.202443	0.200397	0.186516	0.162171	0.305696	0.312235	0.250947	0.167644	0.146166	0.074866	0.446181	0.460586	0.421701	0.401269	0.423735	0.365453	0.759406	0.807008	0.795316	1.74577	1.62534	1.50641	0.425783	0.446196	0.342013	0.62348	0.583863	0.580023	0.359656	0.392328	0.366173	0.858753	1.09324	0.966263	0.957153	0.944606	0.809201	0.439746	0.425861	0.333292	0.47963	0.458885	0.343716	0.389669	0.356649
0.264296	0.23789	0.219915	0.262908	0.247438	0.202734	0.200413	0.186856	0.161629	0.305522	0.31222	0.251106	0.168073	0.146083	0.074706	0.446498	0.460795	0.42183	0.401885	0.424366	0.365898	0.760203	0.808036	0.796095	1.74869	1.62745	1.50857	0.426514	0.446703	0.342397	0.624138	0.584401	0.580064	0.360097	0.392445	0.366374	0.860599	1.09489	0.968232	0.958316	0.94527	0.810062	0.439714	0.42622	0.33323	0.479958	0.459423	0.343896	0.389816	0.357185
0.264789	0.237957	0.220366	0.262747	0.247553	0.202851	0.200562	0.187293	0.161647	0.305434	0.312083	0.251373	0.167908	0.146329	0.074984	0.44708	0.460596	0.422273	0.402941	0.425104	0.366738	0.761205	0.808802	0.796615	1.75128	1.62968	1.51107	0.4273	0.446982	0.342517	0.624699	0.585141	0.581072	0.360309	0.393004	0.367038	0.86197	1.09673	0.969425	0.95952	0.946056	0.81056	0.439684	0.426448	0.333595	0.480674	0.460287	0.344677	0.389741	0.357422
0.26459	0.238691	0.22039	0.262766	0.247606	0.203337	0.200682	0.187128	0.16194	0.30568	0.311771	0.251838	0.167879	0.146077	0.074939	0.447307	0.461024	0.422519	0.403117	0.425946	0.366962	0.761757	0.809919	0.797064	1.75401	1.63221	1.51313	0.427921	0.447342	0.342885	0.625308	0.586218	0.581337	0.360604	0.392784	0.367872	0.863437	1.09874	0.971216	0.960807	0.946827	0.811287	0.440048	0.427077	0.333967	0.481606	0.460809	0.344711	0.390013	0.357485
0.264513	0.239137	0.220452	0.262706	0.247286	0.203261	0.200329	0.187263	0.162093	0.306292	0.311414	0.252165	0.167867	0.146283	0.074765	0.447855	0.460946	0.422572	0.403523	0.426279	0.367432	0.762636	0.810533	0.798023	1.75735	1.63441	1.51478	0.428586	0.44798	0.343325	0.626034	0.586579	0.581932	0.360753	0.392599	0.367991	0.86483	1.10067	0.972924	0.961873	0.94762	0.811555	0.440042	0.427562	0.3342	0.482321	0.461488	0.344611	0.390472	0.357404
0.264585	0.239221	0.22014	0.26295	0.247065	0.203265	0.200256	0.18701	0.16276	0.306739	0.311355	0.252012	0.167999	0.145986	0.0747	0.448367	0.461239	0.422558	0.404232	0.426809	0.36757	0.763365	0.811366	0.798754	1.76011	1.63682	1.51705	0.429064	0.448326	0.343363	0.626115	0.587436	0.582554	0.360964	0.393112	0.368392	0.866218	1.10275	0.974779	0.9628	0.948247	0.812123	0.439673	0.427569	0.334674	0.482764	0.462274	0.344926	0.391161	0.358169
0.264435	0.239271	0.220186	0.263327	0.247241	0.203013	0.200985	0.186681	0.163131	0.307071	0.311656	0.251753	0.168166	0.146062	0.074714	0.448735	0.461292	0.422177	0.40502	0.426933	0.367928	0.764629	0.812289	0.799856	1.76235	1.63937	1.51919	0.429856	0.448778	0.343747	0.626621	0.588111	0.583503	0.361588	0.393346	0.368768	0.867655	1.10487	0.976	0.963608	0.948946	0.812928	0.439753	0.427857	0.335621	0.483779	0.462881	0.345001	0.391837	0.358736
0.264691	0.239463	0.220164	0.263154	0.247551	0.203332	0.201219	0.18686	0.163544	0.307405	0.312131	0.252043	0.167743	0.14565	0.074546	0.448859	0.461955	0.422649	0.405854	0.427009	0.369053	0.765702	0.813585	0.800507	1.76483	1.6421	1.52135	0.430686	0.449256	0.343929	0.627244	0.588785	0.584296	0.362011	0.394393	0.368897	0.868792	1.10682	0.977583	0.96487	0.949748	0.813277	0.439864	0.428039	0.336159	0.484291	0.463121	0.345082	0.392487	0.359237
0.26491	0.239969	0.22036	0.26327	0.247652	0.202971	0.201143	0.187389	0.164051	0.307706	0.312263	0.252259	0.167469	0.145719	0.074981	0.44904	0.46214	0.42295	0.40663	0.427218	0.370102	0.766659	0.814783	0.801039	1.76748	1.64478	1.52349	0.431458	0.44954	0.34467	0.627728	0.58952	0.584983	0.3623	0.395234	0.368923	0.870084	1.10846	0.979361	0.966011	0.95061	0.814227	0.44001	0.428758	0.336421	0.484966	0.46349	0.345078	0.393221	0.359504
0.265021	0.240312	0.220696	0.263242	0.24772	0.203014	0.201462	0.186755	0.164674	0.307934	0.312672	0.25254	0.167397	0.145757	0.074725	0.449276	0.462014	0.423623	0.407281	0.427353	0.370745	0.767592	0.816199	0.802009	1.77035	1.64745	1.52555	0.432287	0.45012	0.344885	0.628566	0.590073	0.585753	0.362703	0.395992	0.369067	0.871178	1.10984	0.981116	0.96716	0.951751	0.814515	0.440579	0.429234	0.337038	0.485392	0.46394	0.344863	0.393794	0.360265
0.264869	0.240266	0.220855	0.263426	0.247571	0.203263	0.201629	0.187166	0.165739	0.3082	0.313363	0.252535	0.167197	0.145897	0.074977	0.449482	0.462401	0.423859	0.407945	0.427718	0.370849	0.768813	0.817124	0.803319	1.77273	1.64995	1.5278	0.432741	0.450704	0.345256	0.629728	0.590788	0.58649	0.36309	0.39667	0.369412	0.872124	1.11168	0.982389	0.968782	0.952618	0.815457	0.441008	0.429732	0.33736	0.486031	0.464629	0.344459	0.394091	0.3604
0.265182	0.240404	0.22085	0.263715	0.247922	0.203331	0.202283	0.187747	0.166342	0.308393	0.313819	0.252934	0.166853	0.145943	0.075058	0.450059	0.462734	0.424101	0.408127	0.427989	0.37131	0.769809	0.817592	0.804291	1.77511	1.65266	1.5299	0.433235	0.451155	0.345517	0.6308	0.591537	0.586999	0.363583	0.397333	0.369327	0.873529	1.11371	0.98411	0.969845	0.953241	0.816094	0.441664	0.430454	0.33815	0.486017	0.465046	0.344831	0.394093	0.361005
0.265519	0.24095	0.22092	0.263384	0.247987	0.203412	0.202467	0.187791	0.166839	0.308561	0.314134	0.253116	0.166835	0.146259	0.074963	0.45056	0.462997	0.424426	0.4089	0.428489	0.371825	0.770876	0.818827	0.805513	1.77812	1.65521	1.53179	0.433708	0.451941	0.345948	0.631641	0.592006	0.587566	0.36329	0.397859	0.369766	0.874961	1.11567	0.9854	0.971206	0.954338	0.816656	0.442011	0.430982	0.338337	0.486104	0.465499	0.344976	0.394603	0.361264
0.265623	0.24073	0.22095	0.262929	0.247869	0.20312	0.202679	0.187654	0.167151	0.308761	0.314247	0.253169	0.166731	0.146961	0.074712	0.450547	0.463274	0.4248	0.409097	0.428828	0.371838	0.772044	0.819501	0.806465	1.78097	1.65759	1.53418	0.433988	0.452774	0.345886	0.632056	0.592664	0.588093	0.363772	0.398337	0.369625	0.876622	1.11747	0.986917	0.972608	0.955136	0.816703	0.442507	0.431099	0.338696	0.485962	0.465911	0.345134	0.394967	0.362015
0.265956	0.240726	0.221215	0.262717	0.248631	0.203372	0.20288	0.187625	0.16773	0.309173	0.314281	0.253006	0.166611	0.147077	0.074509	0.450956	0.46353	0.425236	0.409143	0.429394	0.372136	0.77313	0.820846	0.807676	1.78318	1.66009	1.5363	0.434152	0.453755	0.346044	0.63268	0.593439	0.588264	0.364396	0.39848	0.369849	0.878235	1.11963	0.988399	0.974028	0.956196	0.816995	0.442625	0.431155	0.338903	0.486091	0.466145	0.345507	0.395325	0.362638
0.265959	0.240639	0.221599	0.262555	0.249006	0.203548	0.203099	0.187769	0.167831	0.309181	0.314219	0.253119	0.16649	0.147254	0.074876	0.451289	0.463675	0.425569	0.409333	0.430539	0.372384	0.773969	0.822343	0.808937	1.78585	1.66245	1.53865	0.434293	0.454239	0.346259	0.633745	0.594316	0.588228	0.364968	0.398485	0.369898	0.879397	1.12106	0.990297	0.975128	0.956505	0.817422	0.442448	0.431907	0.339159	0.486073	0.466125	0.345885	0.396123	0.363057
0.266382	0.240619	0.221623	0.262582	0.248811	0.203895	0.203057	0.188319	0.167738	0.308957	0.313956	0.253308	0.1663	0.1474	0.074781	0.452054	0.464576	0.426223	0.409256	0.431396	0.37275	0.775137	0.823526	0.81058	1.78834	1.66544	1.54076	0.434461	0.454905	0.34689	0.634747	0.594907	0.588995	0.36584	0.398743	0.370124	0.881069	1.12282	0.991916	0.976064	0.95696	0.817986	0.443069	0.432096	0.33922	0.485791	0.46617	0.346869	0.396373	0.363832
0.266242	0.240379	0.221657	0.262526	0.249595	0.204027	0.203456	0.188592	0.167467	0.309217	0.313837	0.253596	0.166318	0.147865	0.074774	0.452752	0.465018	0.426271	0.409616	0.432553	0.373265	0.776509	0.824518	0.811963	1.7909	1.66814	1.54242	0.434328	0.455562	0.346895	0.635689	0.595661	0.589841	0.36635	0.399108	0.369702	0.88261	1.12456	0.994153	0.977273	0.957907	0.818398	0.443274	0.432287	0.339546	0.486338	0.466606	0.347292	0.396739	0.364146
0.266535	0.240108	0.221516	0.262682	0.24918	0.204292	0.203395	0.189016	0.167585	0.309582	0.313814	0.253671	0.166716	0.148183	0.074833	0.453511	0.46555	0.426811	0.40967	0.433119	0.373483	0.777705	0.82573	0.812737	1.79323	1.67077	1.54465	0.434362	0.456163	0.346923	0.63615	0.596223	0.590079	0.366687	0.399541	0.36959	0.884211	1.12667	0.995892	0.978015	0.959382	0.819187	0.443847	0.432531	0.339946	0.486703	0.467157	0.347584	0.39748	0.364634
0.266651	0.239976	0.221564	0.263318	0.249606	0.204328	0.203709	0.189583	0.167278	0.309491	0.313942	0.253854	0.16707	0.148615	0.074359	0.454012	0.466017	0.427459	0.410218	0.434034	0.373476	0.778716	0.827099	0.813897	1.79573	1.67301	1.54693	0.434273	0.456519	0.34691	0.636497	0.596682	0.590694	0.367353	0.399623	0.370161	0.886047	1.12827	0.996903	0.979191	0.960218	0.819927	0.443793	0.432591	0.340312	0.486588	0.467882	0.347981	0.398316	0.365524
0.266622	0.240158	0.221294	0.263621	0.249662	0.204652	0.203783	0.189439	0.166603	0.309625	0.314315	0.254107	0.167369	0.148516	0.074228	0.454404	0.466437	0.428206	0.411048	0.435344	0.374272	0.779619	0.828381	0.814856	1.79851	1.67547	1.54932	0.434262	0.456943	0.34704	0.637231	0.5971	0.591099	0.367853	0.399881	0.370697	0.887866	1.12994	0.998397	0.980176	0.96059	0.820691	0.443783	0.432685	0.34053	0.486856	0.468486	0.348605	0.399306	0.366232
0.266449	0.239833	0.221407	0.26364	0.249555	0.205012	0.203823	0.18955	0.166786	0.309925	0.314407	0.25437	0.167864	0.148558	0.074229	0.454688	0.467169	0.429212	0.412031	0.436334	0.374588	0.78063	0.82904	0.816085	1.8012	1.67749	1.55158	0.435044	0.457573	0.347201	0.637951	0.597131	0.591371	0.368003	0.400051	0.371287	0.889857	1.1323	0.999823	0.98133	0.96111	0.821112	0.444216	0.432777	0.34064	0.48761	0.46915	0.348901	0.400293	0.366766
0.266453	0.239674	0.221568	0.26378	0.250008	0.204821	0.203657	0.189835	0.166942	0.310455	0.314526	0.254882	0.167673	0.148648	0.074482	0.455041	0.467957	0.429607	0.412673	0.437243	0.375169	0.781496	0.830124	0.817022	1.80387	1.68018	1.55403	0.435626	0.458244	0.347127	0.638704	0.597553	0.592354	0.368141	0.400128	0.372175	0.891519	1.13435	1.00144	0.982326	0.962263	0.821671	0.444391	0.433196	0.34105	0.488009	0.46951	0.349245	0.400577	0.366931
0.266326	0.239912	0.221272	0.263672	0.249904	0.205271	0.203186	0.190334	0.166877	0.311198	0.314712	0.25517	0.168286	0.148234	0.074243	0.455097	0.468779	0.429949	0.413478	0.437933	0.375221	0.78202	0.831136	0.817771	1.80679	1.68249	1.55617	0.436124	0.458497	0.347343	0.639131	0.598185	0.593152	0.368619	0.40024	0.372526	0.893372	1.13612	1.00328	0.983203	0.962741	0.82241	0.444657	0.433552	0.34138	0.488526	0.469858	0.349589	0.401231	0.367216
0.266175	0.239997	0.221586	0.263868	0.249929	0.204929	0.202956	0.190609	0.167132	0.311748	0.314747	0.255549	0.168538	0.148258	0.074542	0.455455	0.46902	0.430197	0.414463	0.438423	0.375764	0.783107	0.832027	0.819133	1.80947	1.68466	1.55859	0.436626	0.458845	0.347619	0.639364	0.598389	0.594551	0.368777	0.400799	0.372889	0.894835	1.13813	1.00478	0.984067	0.963568	0.823054	0.444565	0.434059	0.341498	0.489075	0.470567	0.350157	0.401779	0.367457
0.266447	0.23957	0.221819	0.264549	0.250357	0.205308	0.203302	0.191008	0.167421	0.311642	0.315254	0.2555	0.169108	0.147892	0.074718	0.455786	0.469925	0.430515	0.415318	0.439226	0.376021	0.78402	0.832935	0.820104	1.81222	1.68703	1.56086	0.437448	0.459438	0.348051	0.639799	0.599159	0.595882	0.369555	0.401369	0.373428	0.896043	1.14027	1.00623	0.984987	0.964313	0.823649	0.444854	0.434225	0.342026	0.489791	0.471176	0.350661	0.402503	0.368356
0.266517	0.23973	0.222176	0.264854	0.250367	0.204993	0.203681	0.191767	0.167288	0.312001	0.315824	0.255314	0.169453	0.148169	0.074608	0.455703	0.470467	0.430875	0.416117	0.439281	0.376771	0.784923	0.83385	0.821218	1.81538	1.68925	1.56323	0.43827	0.459615	0.349164	0.640188	0.600076	0.596954	0.37037	0.401905	0.373264	0.897569	1.14218	1.00748	0.985836	0.965323	0.824451	0.445134	0.434187	0.342552	0.490755	0.471699	0.35101	0.402836	0.368325
0.266656	0.239876	0.222521	0.264526	0.250835	0.204847	0.203458	0.192124	0.167136	0.31237	0.316211	0.255522	0.169689	0.148038	0.074675	0.455888	0.470674	0.431627	0.416759	0.439963	0.377439	0.78576	0.83516	0.821834	1.81862	1.69129	1.56554	0.43934	0.459856	0.349874	0.640975	0.600955	0.597501	0.371133	0.402734	0.373298	0.898651	1.1441	1.00942	0.986822	0.966339	0.825523	0.445224	0.434519	0.342864	0.491468	0.472286	0.351442	0.402976	0.368439
0.266817	0.240695	0.222679	0.26495	0.251119	0.205195	0.203746	0.192311	0.167277	0.312308	0.316312	0.255556	0.170344	0.147901	0.074929	0.45587	0.471087	0.432122	0.41711	0.440396	0.377812	0.786281	0.836038	0.822723	1.82153	1.6938	1.56803	0.439977	0.459912	0.350684	0.641631	0.601713	0.598212	0.371442	0.403451	0.373253	0.900111	1.14594	1.01105	0.988063	0.967639	0.8269	0.445378	0.434479	0.342954	0.492139	0.472785	0.351443	0.403173	0.368296
0.266906	0.24041	0.222968	0.264835	0.251183	0.205283	0.204021	0.192255	0.167031	0.312568	0.316569	0.255903	0.170363	0.147668	0.075224	0.455835	0.47152	0.432389	0.417973	0.441007	0.377788	0.787147	0.836728	0.823718	1.82397	1.69645	1.57042	0.440889	0.460683	0.350891	0.642622	0.602675	0.599084	0.372127	0.404137	0.373274	0.901313	1.14785	1.01235	0.989183	0.968566	0.827569	0.445748	0.434566	0.343105	0.492737	0.473396	0.351898	0.403281	0.368542
0.267039	0.240702	0.222996	0.265158	0.251273	0.20557	0.204413	0.192546	0.167388	0.312759	0.317079	0.255714	0.170362	0.147261	0.075549	0.45574	0.471817	0.432183	0.418428	0.441696	0.378344	0.787916	0.837301	0.82474	1.82645	1.69914	1.57253	0.441702	0.460916	0.351508	0.643208	0.603763	0.599484	0.372646	0.404393	0.373552	0.902693	1.14962	1.01362	0.990031	0.968986	0.82849	0.445806	0.434958	0.343286	0.493257	0.474276	0.352061	0.403218	0.36854
0.267671	0.24097	0.223205	0.265194	0.251799	0.205834	0.20486	0.192603	0.167191	0.312486	0.317583	0.256005	0.170561	0.146865	0.075796	0.45594	0.471996	0.432184	0.418838	0.442387	0.379155	0.788963	0.838161	0.82517	1.82909	1.70141	1.57453	0.442483	0.46145	0.352178	0.643718	0.604786	0.600253	0.372999	0.404834	0.373963	0.903778	1.15116	1.01533	0.991093	0.9702	0.829549	0.446109	0.435332	0.344049	0.493145	0.474322	0.352773	0.40282	0.368957
0.268078	0.241338	0.223379	0.264785	0.251414	0.205772	0.20503	0.192188	0.167502	0.312533	0.31783	0.255903	0.170583	0.1469	0.075661	0.45613	0.472594	0.432394	0.419204	0.443363	0.380117	0.789785	0.839364	0.826112	1.83229	1.70368	1.57663	0.443286	0.461854	0.353043	0.644244	0.605708	0.600774	0.372716	0.405484	0.374522	0.905072	1.153	1.01644	0.992021	0.971239	0.829951	0.446515	0.435417	0.344305	0.493209	0.474573	0.352726	0.402563	0.368909
0.26859	0.241069	0.223423	0.264892	0.251931	0.206022	0.20552	0.191905	0.16795	0.312257	0.318031	0.255805	0.1702	0.147038	0.075644	0.456481	0.472677	0.432453	0.41892	0.443849	0.380602	0.790357	0.840266	0.827183	1.83506	1.70608	1.57926	0.443829	0.462482	0.353464	0.64471	0.606583	0.601292	0.373005	0.405686	0.37504	0.906564	1.15464	1.01826	0.993018	0.971713	0.830521	0.446745	0.435699	0.344628	0.493238	0.474694	0.353252	0.402881	0.369328
0.269253	0.24104	0.223741	0.265161	0.252217	0.206053	0.205949	0.191749	0.168075	0.311904	0.317633	0.255236	0.170403	0.146587	0.075696	0.456745	0.472684	0.432726	0.419505	0.444301	0.381124	0.791227	0.841859	0.828088	1.83722	1.7084	1.58137	0.444572	0.463098	0.354137	0.645206	0.607449	0.601628	0.372926	0.405814	0.37516	0.907332	1.15658	1.02016	0.994349	0.972643	0.831338	0.446967	0.435952	0.344625	0.493849	0.474736	0.354198	0.403092	0.369757
0.269324	0.240889	0.223976	0.265761	0.252115	0.206218	0.206191	0.191475	0.167652	0.311818	0.317842	0.255226	0.169969	0.146319	0.075492	0.457114	0.472668	0.432628	0.419613	0.444386	0.38169	0.792116	0.843188	0.829217	1.84014	1.71053	1.58365	0.445034	0.46354	0.354492	0.646079	0.608628	0.602275	0.372901	0.40638	0.375464	0.908758	1.1583	1.0222	0.995364	0.972873	0.831852	0.446818	0.436453	0.345275	0.494443	0.475284	0.354786	0.403487	0.370156
0.26925	0.240812	0.223866	0.266186	0.252356	0.206233	0.206316	0.19091	0.167115	0.311768	0.317352	0.255086	0.169577	0.146189	0.074996	0.457615	0.473178	0.43308	0.42021	0.444845	0.382059	0.79352	0.844102	0.829977	1.84233	1.71246	1.58549	0.445887	0.464154	0.354896	0.647213	0.609669	0.603276	0.372934	0.407089	0.37608	0.910176	1.16086	1.02396	0.996332	0.974091	0.832294	0.447198	0.435962	0.345327	0.494762	0.475618	0.355254	0.403726	0.37031
0.269195	0.240803	0.223634	0.266404	0.252995	0.205971	0.206746	0.190736	0.167154	0.312131	0.317453	0.255194	0.169343	0.146838	0.074594	0.45802	0.473403	0.433443	0.420818	0.445434	0.382357	0.794649	0.845269	0.831015	1.84462	1.71452	1.58783	0.446083	0.46426	0.355343	0.648076	0.610135	0.603874	0.37262	0.407589	0.376516	0.911474	1.16309	1.02608	0.997625	0.974848	0.832798	0.447019	0.436353	0.345462	0.49556	0.476071	0.355574	0.404088	0.370048
0.269209	0.241118	0.223913	0.267221	0.252621	0.20599	0.20673	0.190542	0.167281	0.311937	0.317141	0.255339	0.169164	0.146845	0.074538	0.458581	0.473816	0.433684	0.42124	0.445648	0.382597	0.795582	0.846728	0.831528	1.84699	1.7165	1.59079	0.446032	0.464969	0.35591	0.648919	0.610595	0.604231	0.372327	0.40821	0.377174	0.912967	1.16536	1.02792	0.998393	0.975969	0.833582	0.44711	0.436196	0.345758	0.495745	0.476415	0.355973	0.40469	0.371102
0.268887	0.241326	0.224072	0.267247	0.2536	0.205828	0.206678	0.190803	0.16698	0.311922	0.317435	0.255272	0.169246	0.146898	0.074313	0.458702	0.473791	0.43436	0.422161	0.44621	0.383024	0.796301	0.848048	0.833018	1.8497	1.71843	1.59321	0.446028	0.465237	0.356099	0.649773	0.611282	0.604691	0.372498	0.40839	0.377787	0.914534	1.16754	1.02954	0.999929	0.976188	0.833906	0.44713	0.436271	0.34602	0.495747	0.476631	0.356326	0.405752	0.372167
0.269011	0.241433	0.223887	0.267771	0.253622	0.206234	0.206362	0.190748	0.167206	0.31245	0.317968	0.255371	0.168806	0.14673	0.074521	0.459022	0.474227	0.434949	0.422826	0.447092	0.383855	0.797394	0.84912	0.834216	1.85214	1.7202	1.59458	0.446325	0.465857	0.356272	0.650938	0.611416	0.604697	0.372515	0.408713	0.378451	0.916442	1.16975	1.0316	1.00138	0.976956	0.834479	0.447448	0.436413	0.346515	0.496191	0.476977	0.356811	0.406379	0.372448
0.269107	0.241247	0.224035	0.267743	0.253698	0.206469	0.205925	0.191114	0.167126	0.31276	0.317829	0.255562	0.168787	0.146635	0.074463	0.459366	0.474789	0.435329	0.423613	0.447627	0.38442	0.798736	0.850451	0.835189	1.85528	1.72202	1.59658	0.446703	0.466476	0.356267	0.651485	0.611664	0.605018	0.372225	0.408821	0.378943	0.918569	1.17192	1.03356	1.00249	0.978255	0.835006	0.447811	0.436877	0.346929	0.496625	0.477222	0.357396	0.407125	0.372672
0.269605	0.241283	0.224311	0.267665	0.253738	0.206531	0.205894	0.192003	0.16696	0.31325	0.317955	0.255818	0.168854	0.146503	0.073955	0.460098	0.475311	0.435462	0.42388	0.448172	0.384777	0.799519	0.851801	0.836362	1.85809	1.72443	1.59881	0.447088	0.467123	0.356362	0.65268	0.61215	0.606121	0.372526	0.408934	0.379263	0.92018	1.17366	1.03501	1.00359	0.979519	0.835498	0.447731	0.437022	0.347295	0.496951	0.477518	0.357725	0.407144	0.372755
0.269809	0.241415	0.22442	0.267573	0.253704	0.20672	0.205795	0.192415	0.166913	0.313209	0.318607	0.256011	0.168877	0.146278	0.073894	0.460318	0.476095	0.435896	0.424768	0.44829	0.385064	0.80036	0.852857	0.837394	1.86104	1.72639	1.60096	0.447553	0.467482	0.356796	0.653701	0.612423	0.60702	0.372825	0.409015	0.37952	0.921639	1.17527	1.03646	1.00466	0.979986	0.836156	0.448307	0.437534	0.347397	0.497571	0.478196	0.358114	0.407752	0.37323
0.269998	0.241535	0.224691	0.268028	0.253911	0.206562	0.206047	0.192505	0.166855	0.313489	0.319088	0.255976	0.168821	0.146512	0.073942	0.460837	0.476545	0.436463	0.425211	0.449121	0.385854	0.801737	0.854082	0.838635	1.86363	1.72875	1.60321	0.447843	0.467788	0.357257	0.654634	0.613388	0.607912	0.373102	0.409155	0.379775	0.92296	1.17714	1.03807	1.0054	0.981057	0.836761	0.448776	0.43849	0.347599	0.49859	0.478932	0.358288	0.408623	0.373472
0.270273	0.241595	0.224733	0.268454	0.254213	0.206773	0.206305	0.192995	0.166873	0.313298	0.319446	0.255583	0.16868	0.146367	0.073601	0.461408	0.477104	0.43744	0.425791	0.44939	0.386017	0.802986	0.854746	0.839722	1.86664	1.73106	1.60527	0.448367	0.468683	0.357799	0.655915	0.614037	0.608266	0.374142	0.409181	0.38027	0.924498	1.17934	1.03919	1.00644	0.981995	0.837372	0.449557	0.438546	0.347919	0.499403	0.479317	0.358358	0.409072	0.373899
0.270177	0.242282	0.224697	0.268493	0.253817	0.206499	0.206327	0.193388	0.166747	0.313958	0.319851	0.255451	0.16853	0.146723	0.073591	0.462089	0.477169	0.437937	0.426327	0.449526	0.386807	0.804331	0.855942	0.840934	1.86952	1.73331	1.6075	0.448598	0.468884	0.358466	0.656649	0.614921	0.608588	0.374727	0.40946	0.379737	0.926593	1.18109	1.04043	1.00731	0.983396	0.838318	0.449336	0.438508	0.348002	0.499808	0.479793	0.358288	0.409361	0.374117
0.270195	0.242369	0.224679	0.268877	0.254371	0.20724	0.206471	0.193032	0.167136	0.314054	0.320506	0.255501	0.169062	0.146794	0.073611	0.462632	0.477519	0.438468	0.42633	0.450118	0.387277	0.805392	0.856956	0.84217	1.87174	1.73572	1.60942	0.448875	0.469513	0.358951	0.657298	0.615289	0.609163	0.375598	0.409439	0.379918	0.927818	1.18274	1.04217	1.00831	0.984107	0.839403	0.449456	0.438649	0.348087	0.499986	0.480347	0.35836	0.410038	0.374812
0.270215	0.242843	0.224437	0.269139	0.254368	0.208013	0.206646	0.193302	0.16709	0.314072	0.320523	0.255568	0.168944	0.146419	0.073241	0.463006	0.478159	0.439235	0.426892	0.45081	0.387374	0.805878	0.857408	0.843479	1.87394	1.73802	1.61118	0.449226	0.469805	0.359237	0.657753	0.615685	0.609652	0.37631	0.409501	0.380396	0.929268	1.18409	1.04352	1.00936	0.985125	0.84013	0.449569	0.438337	0.348066	0.500432	0.480461	0.35842	0.410855	0.375008
0.270279	0.242538	0.224085	0.269275	0.254181	0.207941	0.206868	0.193356	0.167391	0.31439	0.320664	0.255551	0.168641	0.146045	0.073172	0.463508	0.478401	0.43932	0.427299	0.451809	0.387725	0.807447	0.858146	0.844679	1.8763	1.7407	1.61311	0.449802	0.470061	0.359401	0.658365	0.616288	0.610327	0.376847	0.409861	0.380412	0.930725	1.18553	1.0453	1.01	0.985755	0.840687	0.449434	0.438838	0.348439	0.501189	0.480916	0.358797	0.41138	0.375352
0.270642	0.243011	0.224098	0.269703	0.254287	0.208354	0.207195	0.193453	0.167896	0.314366	0.320951	0.255428	0.169484	0.145916	0.072755	0.463601	0.479129	0.439783	0.428051	0.452502	0.388396	0.808405	0.858838	0.845456	1.87884	1.74338	1.61473	0.450679	0.470319	0.35981	0.658364	0.616726	0.610791	0.377197	0.410494	0.381292	0.932166	1.18679	1.04673	1.01081	0.986379	0.841422	0.44923	0.439294	0.348929	0.501476	0.481539	0.359022	0.411425	0.37622
0.27114	0.243269	0.2243	0.269402	0.254339	0.208474	0.207507	0.193351	0.167756	0.314232	0.321458	0.255801	0.16926	0.146009	0.072703	0.46395	0.479398	0.439937	0.428483	0.453598	0.388642	0.809538	0.859756	0.846174	1.88181	1.74589	1.61686	0.451439	0.471245	0.360055	0.658638	0.617322	0.611726	0.377407	0.411105	0.381353	0.933276	1.18827	1.04828	1.01169	0.98749	0.842435	0.449714	0.439852	0.349483	0.501537	0.482068	0.359189	0.411705	0.376549
0.271394	0.243622	0.224164	0.269352	0.253989	0.208618	0.207197	0.193245	0.167943	0.314589	0.321392	0.255799	0.169338	0.146237	0.072408	0.464191	0.479556	0.440384	0.428754	0.454211	0.388775	0.810134	0.860244	0.847327	1.88488	1.74856	1.61876	0.452043	0.471586	0.360245	0.659121	0.617822	0.612418	0.377681	0.411536	0.381433	0.934814	1.19	1.04966	1.01235	0.988047	0.842875	0.450032	0.440397	0.349442	0.502279	0.48285	0.359132	0.412144	0.376575
0.2721	0.243426	0.224313	0.269908	0.254242	0.208809	0.207572	0.19368	0.168307	0.314585	0.321218	0.255913	0.169182	0.146526	0.072223	0.464278	0.479601	0.44051	0.429619	0.454535	0.388808	0.811186	0.860904	0.848458	1.88705	1.7512	1.62117	0.452743	0.471977	0.360584	0.659429	0.618478	0.613302	0.378342	0.411851	0.382097	0.936259	1.19167	1.05141	1.01363	0.988593	0.843104	0.450052	0.441406	0.349799	0.502947	0.48335	0.359607	0.412879	0.377532
0.272197	0.243567	0.224505	0.270356	0.254198	0.208639	0.207751	0.193651	0.167989	0.314788	0.321109	0.256169	0.169418	0.146515	0.071903	0.46444	0.479777	0.440696	0.430578	0.454899	0.389304	0.812159	0.861942	0.849421	1.88925	1.75349	1.62276	0.453423	0.47264	0.360795	0.659925	0.619194	0.613968	0.378924	0.41216	0.382315	0.937836	1.19336	1.05319	1.01493	0.989259	0.843891	0.450193	0.441644	0.35024	0.504043	0.483925	0.359974	0.413078	0.377604
0.271858	0.243717	0.224457	0.270295	0.254368	0.208917	0.207681	0.193137	0.16751	0.315451	0.320973	0.256599	0.169129	0.146497	0.07178	0.464618	0.479682	0.440518	0.430914	0.455332	0.389456	0.813016	0.862848	0.850535	1.89204	1.75589	1.62479	0.453752	0.472976	0.361133	0.660835	0.620058	0.614782	0.379254	0.412702	0.382899	0.939685	1.19517	1.05503	1.01589	0.989768	0.844427	0.450073	0.442351	0.350584	0.50454	0.484364	0.36029	0.413332	0.37764
0.271728	0.243994	0.224193	0.270495	0.254269	0.208628	0.207921	0.192645	0.167695	0.315418	0.320614	0.256674	0.169215	0.147008	0.07188	0.464773	0.47971	0.440977	0.431685	0.456146	0.389938	0.814004	0.863498	0.851141	1.89415	1.75816	1.62681	0.454274	0.473241	0.361683	0.661778	0.620725	0.615919	0.379486	0.413253	0.383208	0.940834	1.19762	1.05679	1.0174	0.990919	0.844666	0.45023	0.442441	0.350353	0.5046	0.484569	0.360474	0.413592	0.377578
0.271766	0.244147	0.224155	0.270261	0.254591	0.208532	0.208199	0.192598	0.16816	0.31586	0.320503	0.257107	0.169309	0.147763	0.071984	0.464991	0.480268	0.440972	0.43202	0.456665	0.390547	0.814581	0.864869	0.852186	1.89664	1.76124	1.62963	0.45438	0.47348	0.362518	0.662658	0.621227	0.616319	0.379882	0.413638	0.382961	0.942447	1.19924	1.05876	1.01868	0.991212	0.845117	0.450701	0.443113	0.350631	0.50522	0.485355	0.361062	0.413227	0.377943
0.271419	0.244536	0.224645	0.270313	0.254658	0.208489	0.208078	0.192152	0.168247	0.316026	0.320421	0.25765	0.169359	0.148111	0.071944	0.465122	0.480283	0.440726	0.432677	0.457236	0.390974	0.815189	0.865705	0.853096	1.89956	1.76374	1.63166	0.454332	0.473958	0.36274	0.663274	0.621986	0.616865	0.380354	0.414128	0.382773	0.944174	1.20103	1.0606	1.02003	0.992167	0.845416	0.45056	0.443047	0.350993	0.505119	0.485783	0.361382	0.413527	0.378752
0.271705	0.244312	0.225205	0.270018	0.255368	0.20813	0.20774	0.192496	0.168197	0.316628	0.320811	0.257596	0.169494	0.148413	0.072132	0.465264	0.480338	0.440876	0.433235	0.457934	0.391883	0.815819	0.866978	0.854178	1.90244	1.76588	1.63349	0.454662	0.474589	0.363022	0.664077	0.622571	0.617134	0.380598	0.414701	0.382713	0.946083	1.20334	1.06214	1.02115	0.992522	0.846243	0.450955	0.443133	0.351578	0.504823	0.486125	0.361897	0.414256	0.379064
0.272246	0.244415	0.225457	0.270243	0.255713	0.208588	0.207267	0.192657	0.168607	0.317209	0.321046	0.257986	0.169475	0.148325	0.07185	0.465478	0.480922	0.440826	0.433338	0.458264	0.392599	0.816674	0.867982	0.855157	1.90518	1.7682	1.63515	0.455008	0.475021	0.363243	0.664777	0.623132	0.61743	0.38076	0.41467	0.382924	0.947476	1.20531	1.06386	1.02222	0.993832	0.846609	0.451167	0.443829	0.351985	0.505093	0.486874	0.36282	0.414186	0.379184
0.272425	0.244531	0.225802	0.269878	0.25574	0.208873	0.207583	0.192617	0.167954	0.317515	0.32074	0.25813	0.169917	0.148515	0.071711	0.4657	0.481538	0.441252	0.434039	0.45866	0.393285	0.817044	0.869485	0.856051	1.90839	1.77111	1.63789	0.455405	0.475481	0.363593	0.665417	0.623772	0.618173	0.380765	0.415248	0.383	0.949099	1.2078	1.06538	1.02312	0.994543	0.847291	0.451501	0.444113	0.35208	0.505275	0.487039	0.36373	0.414565	0.379519
0.272587	0.244538	0.226162	0.269708	0.255715	0.20889	0.20759	0.192876	0.168188	0.317714	0.320921	0.258587	0.169863	0.14874	0.072149	0.465583	0.481923	0.44135	0.434484	0.458881	0.39401	0.817791	0.871201	0.857385	1.91108	1.77323	1.63999	0.455566	0.475938	0.363623	0.666513	0.624564	0.619004	0.380901	0.415434	0.383399	0.950388	1.21029	1.06665	1.02403	0.994941	0.847724	0.452375	0.443918	0.352072	0.505671	0.487328	0.363886	0.41464	0.380223
0.272584	0.244941	0.226619	0.269806	0.255841	0.2091	0.20782	0.192626	0.16828	0.317659	0.321391	0.258851	0.169987	0.148603	0.072421	0.465644	0.482624	0.441657	0.435182	0.458861	0.394581	0.818864	0.872555	0.858382	1.91398	1.77566	1.6419	0.455912	0.476294	0.363778	0.667734	0.625585	0.61948	0.380985	0.415977	0.383791	0.951825	1.21241	1.06804	1.02494	0.995451	0.848184	0.452971	0.444865	0.35254	0.506132	0.487959	0.365145	0.414852	0.380485
0.272768	0.245134	0.226625	0.270282	0.256027	0.208885	0.207944	0.19333	0.16825	0.318261	0.321349	0.258839	0.170267	0.148794	0.072562	0.46597	0.482658	0.442071	0.435755	0.459278	0.394929	0.819918	0.873629	0.859554	1.91654	1.77776	1.64379	0.456215	0.476727	0.364432	0.668831	0.626739	0.620091	0.381573	0.416674	0.384544	0.952699	1.21443	1.06924	1.02565	0.996459	0.84871	0.453101	0.445157	0.35321	0.506509	0.488355	0.365642	0.415303	0.380801
0.272543	0.245468	0.226665	0.270524	0.25601	0.209279	0.208131	0.193376	0.1683	0.31817	0.321227	0.259313	0.170366	0.148592	0.072493	0.466563	0.482842	0.442655	0.436192	0.459029	0.39511	0.820668	0.874624	0.860525	1.91933	1.7802	1.64586	0.456782	0.477286	0.364639	0.669505	0.626874	0.620511	0.382073	0.416904	0.384804	0.953895	1.21678	1.06986	1.02687	0.997122	0.849183	0.453433	0.445108	0.353695	0.506773	0.488571	0.36616	0.415553	0.381296
0.272565	0.245532	0.226729	0.270598	0.255789	0.209361	0.208303	0.19375	0.168596	0.318599	0.321576	0.259641	0.170935	0.148521	0.072729	0.467308	0.482977	0.443168	0.436623	0.45902	0.395827	0.821585	0.876105	0.861777	1.92205	1.78239	1.64765	0.45716	0.477833	0.36485	0.669923	0.627433	0.621198	0.382278	0.417171	0.384792	0.955271	1.2185	1.07202	1.02746	0.998207	0.849798	0.453528	0.44525	0.353953	0.506544	0.489267	0.366632	0.415924	0.382
0.272709	0.24549	0.226788	0.271186	0.255833	0.209738	0.208294	0.193896	0.168953	0.318693	0.321793	0.260063	0.171534	0.148197	0.072638	0.467525	0.483034	0.443654	0.437142	0.459854	0.39627	0.82249	0.87735	0.862998	1.92479	1.78478	1.64929	0.457587	0.478571	0.364982	0.67056	0.628017	0.621642	0.38236	0.417464	0.38551	0.956393	1.22036	1.07351	1.02866	0.998549	0.850789	0.453536	0.445225	0.354496	0.506617	0.48954	0.367288	0.416641	0.382321
0.272811	0.245496	0.226575	0.271272	0.255766	0.210287	0.208585	0.194146	0.168537	0.318964	0.321751	0.259647	0.171188	0.147482	0.07279	0.468164	0.483346	0.444277	0.438102	0.460108	0.396467	0.823151	0.87839	0.864068	1.92761	1.78693	1.65149	0.458151	0.479085	0.365119	0.671359	0.628238	0.622058	0.38243	0.41779	0.386098	0.957496	1.22172	1.07505	1.02949	0.999184	0.851694	0.453577	0.445514	0.354706	0.507058	0.490081	0.367686	0.417156	0.382316
0.273324	0.245302	0.226213	0.271461	0.256154	0.210693	0.208702	0.194437	0.168828	0.318969	0.321967	0.259658	0.171171	0.147245	0.073246	0.468721	0.483907	0.444726	0.438635	0.460535	0.397084	0.82425	0.87952	0.864736	1.9298	1.78966	1.65402	0.458575	0.479727	0.365465	0.671949	0.628679	0.622901	0.382462	0.418313	0.386102	0.959472	1.22376	1.07656	1.03083	0.999768	0.852276	0.45326	0.446084	0.355141	0.507595	0.49079	0.367969	0.417524	0.382574
0.274069	0.245329	0.226391	0.271496	0.256491	0.211247	0.2094	0.194908	0.168666	0.318808	0.322375	0.259679	0.171529	0.147081	0.073208	0.468711	0.484507	0.445955	0.439578	0.461119	0.397594	0.825037	0.880468	0.865494	1.93259	1.79217	1.65594	0.459367	0.48012	0.365719	0.672326	0.629166	0.623538	0.382928	0.418484	0.386116	0.96104	1.22513	1.07739	1.03183	1.00053	0.852983	0.453173	0.446384	0.35561	0.50811	0.491511	0.368031	0.417616	0.383064
0.274551	0.24536	0.226567	0.271261	0.256378	0.211634	0.209659	0.194656	0.168578	0.31881	0.322701	0.260136	0.170573	0.147117	0.073796	0.468803	0.484193	0.446447	0.440025	0.461833	0.398165	0.825871	0.881197	0.86653	1.9351	1.79449	1.65821	0.459611	0.480769	0.365842	0.672881	0.630245	0.624366	0.383512	0.418604	0.385945	0.96275	1.22666	1.07881	1.03312	1.00142	0.853835	0.453486	0.446749	0.355919	0.508789	0.492287	0.368015	0.418042	0.382997
0.274659	0.245309	0.226157	0.27128	0.256634	0.212003	0.210109	0.194754	0.16905	0.318761	0.322699	0.260203	0.170146	0.146863	0.074045	0.469109	0.484517	0.447189	0.440591	0.462497	0.3987	0.826878	0.881806	0.867694	1.93769	1.79685	1.66047	0.459821	0.480888	0.36595	0.673656	0.630946	0.625165	0.384155	0.418564	0.386656	0.964414	1.22822	1.08034	1.03422	1.00237	0.854368	0.453305	0.447331	0.355863	0.510142	0.492771	0.367522	0.418344	0.38323
0.27483	0.245154	0.226023	0.271705	0.256879	0.212258	0.21092	0.195008	0.169405	0.318603	0.322713	0.260695	0.17003	0.146752	0.074286	0.469383	0.484548	0.447641	0.441073	0.463326	0.399274	0.827929	0.882528	0.868865	1.94001	1.79915	1.66302	0.460609	0.481437	0.366552	0.674107	0.63185	0.62597	0.384929	0.418639	0.387172	0.966342	1.22978	1.082	1.03554	1.00323	0.854561	0.45348	0.447826	0.356438	0.510823	0.493197	0.367214	0.418828	0.383688
0.274416	0.245552	0.225898	0.271464	0.256968	0.212716	0.211202	0.195086	0.169528	0.318773	0.323131	0.260868	0.169587	0.146657	0.074914	0.46966	0.484876	0.448244	0.441548	0.46391	0.400022	0.828963	0.883274	0.870062	1.94259	1.80121	1.66501	0.461182	0.482233	0.366831	0.674633	0.632425	0.626529	0.385305	0.418863	0.387174	0.968338	1.23114	1.08367	1.0366	1.00415	0.855357	0.453541	0.447759	0.356418	0.511595	0.493619	0.367215	0.419066	0.383277
0.274324	0.245166	0.225966	0.271313	0.256967	0.212927	0.211242	0.194985	0.169969	0.318986	0.322798	0.260477	0.169564	0.146755	0.075721	0.46974	0.485149	0.448571	0.441863	0.464512	0.400494	0.830032	0.884049	0.871197	1.94522	1.80345	1.66753	0.461363	0.482472	0.36723	0.675239	0.632982	0.627296	0.38571	0.418991	0.387441	0.97027	1.23316	1.08542	1.03776	1.00524	0.855862	0.453668	0.448315	0.356141	0.512069	0.493952	0.36729	0.418908	0.38321
0.274343	0.245228	0.225569	0.271401	0.257228	0.212729	0.211335	0.195203	0.170382	0.318746	0.323009	0.260277	0.169189	0.147203	0.0761	0.47006	0.485703	0.449059	0.442401	0.46473	0.401368	0.831326	0.885117	0.872493	1.94728	1.80577	1.66944	0.461764	0.482769	0.367602	0.675883	0.633514	0.628221	0.386142	0.41919	0.387511	0.972052	1.235	1.08716	1.03921	1.0066	0.856244	0.453966	0.448307	0.356217	0.512577	0.494589	0.36781	0.419448	0.383555
0.274222	0.244828	0.225904	0.271252	0.257841	0.212528	0.211	0.195112	0.170427	0.318672	0.322895	0.260519	0.169309	0.147666	0.076207	0.469867	0.486615	0.449462	0.442919	0.465505	0.402092	0.832106	0.885977	0.873632	1.95025	1.80818	1.67159	0.462073	0.482926	0.367675	0.676726	0.634374	0.628433	0.386562	0.41939	0.387121	0.97423	1.23667	1.08865	1.0404	1.00741	0.856798	0.454205	0.448233	0.356095	0.513032	0.495323	0.367777	0.41941	0.384088
0.273979	0.244829	0.226262	0.271348	0.258031	0.212273	0.210746	0.195152	0.170214	0.318938	0.323281	0.260651	0.168884	0.147802	0.07597	0.469675	0.486736	0.449794	0.443468	0.466119	0.402694	0.832877	0.887037	0.874793	1.95316	1.81033	1.67327	0.462379	0.48329	0.367826	0.676891	0.63522	0.629332	0.3872	0.419937	0.387145	0.976114	1.23861	1.09024	1.04129	1.00851	0.857646	0.453787	0.44821	0.356015	0.513008	0.495347	0.367892	0.419948	0.384373
0.274093	0.244939	0.226661	0.271607	0.258004	0.212363	0.210382	0.19584	0.170343	0.319149	0.323651	0.260205	0.168476	0.147593	0.076327	0.469505	0.487061	0.450338	0.444011	0.466594	0.403105	0.834082	0.887972	0.875553	1.95565	1.81253	1.67574	0.462932	0.483606	0.368146	0.677515	0.635967	0.62994	0.387191	0.420047	0.387169	0.977862	1.24067	1.09135	1.04208	1.00957	0.858672	0.454672	0.448812	0.35603	0.513447	0.495491	0.368513	0.420658	0.38483
0.273755	0.245508	0.22665	0.271794	0.258327	0.21243	0.210292	0.195513	0.170703	0.319465	0.323611	0.260371	0.167998	0.147616	0.076287	0.469412	0.487854	0.450961	0.444198	0.466909	0.403275	0.834863	0.888985	0.876879	1.95839	1.81509	1.67782	0.463242	0.483771	0.368192	0.67786	0.636755	0.630562	0.387424	0.420131	0.387409	0.979142	1.24229	1.09322	1.04303	1.01048	0.85863	0.454741	0.44911	0.356036	0.514075	0.495814	0.369017	0.421019	0.385572
0.273286	0.245596	0.226863	0.271833	0.257829	0.21234	0.210221	0.19553	0.170496	0.319685	0.323725	0.260069	0.167873	0.14797	0.076461	0.469472	0.488291	0.451742	0.445003	0.467464	0.403682	0.835762	0.890252	0.877799	1.96094	1.8177	1.68025	0.463518	0.483841	0.368272	0.678556	0.637536	0.631141	0.387678	0.421026	0.387991	0.980297	1.24425	1.09472	1.04374	1.01083	0.859139	0.455163	0.449123	0.356245	0.514584	0.495759	0.369768	0.421899	0.38595
0.273414	0.245915	0.226825	0.272218	0.257984	0.212504	0.210048	0.195715	0.171338	0.319423	0.323662	0.260241	0.168019	0.147962	0.076374	0.469401	0.488447	0.451895	0.445343	0.468067	0.403666	0.83715	0.891465	0.879098	1.96376	1.81934	1.68194	0.464078	0.484031	0.368227	0.679427	0.638508	0.63146	0.387825	0.42155	0.388554	0.981555	1.24607	1.09625	1.04486	1.01112	0.859371	0.455732	0.449106	0.356784	0.51542	0.49625	0.370441	0.422276	0.386388
0.273682	0.246457	0.227084	0.272651	0.258151	0.212325	0.210404	0.19602	0.171754	0.319935	0.323529	0.260528	0.168465	0.148015	0.075726	0.469743	0.48904	0.452004	0.445432	0.468789	0.403444	0.838247	0.892275	0.879934	1.9662	1.82168	1.68385	0.465097	0.484177	0.368495	0.680397	0.639255	0.632267	0.388215	0.422372	0.388977	0.982348	1.24758	1.09777	1.04586	1.01182	0.859795	0.455381	0.449359	0.357667	0.515833	0.497193	0.371423	0.422535	0.386263
0.273754	0.246611	0.226981	0.273311	0.258048	0.211401	0.210316	0.196356	0.17171	0.320318	0.323401	0.260671	0.168481	0.148026	0.07508	0.470095	0.489145	0.452353	0.445664	0.469079	0.403322	0.839218	0.892968	0.881031	1.96881	1.82357	1.68547	0.465748	0.484502	0.368616	0.68142	0.639718	0.632479	0.388813	0.422737	0.389646	0.983152	1.2496	1.09951	1.04666	1.01226	0.860373	0.455655	0.449101	0.358133	0.516092	0.497755	0.371896	0.423072	0.38667
0.273494	0.247179	0.226882	0.273323	0.258424	0.211432	0.210352	0.195983	0.171622	0.320304	0.323727	0.261531	0.168946	0.147718	0.074425	0.470269	0.489559	0.452497	0.44597	0.469387	0.404193	0.840454	0.894199	0.881292	1.97145	1.82617	1.68738	0.466336	0.484743	0.368638	0.681597	0.640441	0.633027	0.388883	0.422773	0.389725	0.984422	1.25182	1.10145	1.0476	1.01265	0.861161	0.45606	0.449418	0.358491	0.516383	0.497907	0.372658	0.423723	0.387334
0.273901	0.247391	0.226611	0.273899	0.258352	0.211191	0.210341	0.196446	0.171741	0.320905	0.323844	0.261764	0.169347	0.147512	0.074186	0.471076	0.489773	0.452611	0.446417	0.470042	0.404855	0.841283	0.89545	0.881818	1.97376	1.8288	1.68899	0.466882	0.485452	0.368881	0.682472	0.641103	0.633515	0.388969	0.42337	0.390081	0.98592	1.25321	1.10357	1.04818	1.01328	0.86165	0.456181	0.44971	0.359246	0.51638	0.49813	0.373144	0.424024	0.387438
0.27411	0.247478	0.226117	0.274212	0.25822	0.211867	0.210405	0.196066	0.171303	0.32124	0.323944	0.26155	0.169396	0.147817	0.07399	0.471762	0.489715	0.452629	0.447057	0.470702	0.405591	0.842536	0.896468	0.882546	1.97678	1.83113	1.69086	0.467709	0.485819	0.369521	0.68331	0.641681	0.633981	0.389112	0.423755	0.390808	0.987094	1.255	1.10506	1.04951	1.01338	0.862375	0.456236	0.449931	0.359919	0.516902	0.498384	0.373661	0.424557	0.38784
0.27441	0.247722	0.225879	0.2745	0.258516	0.212277	0.210648	0.195936	0.171063	0.321564	0.32405	0.261339	0.169372	0.148203	0.073603	0.472942	0.49016	0.45262	0.447605	0.470855	0.406056	0.843461	0.897372	0.883183	1.97899	1.83344	1.69318	0.468349	0.486576	0.370062	0.684075	0.642056	0.634507	0.389366	0.424263	0.390885	0.988391	1.25644	1.10669	1.05009	1.01382	0.862953	0.455994	0.450407	0.360121	0.516837	0.49912	0.373863	0.424993	0.388504
0.274836	0.248247	0.225978	0.274537	0.258775	0.212699	0.210926	0.196233	0.171024	0.321438	0.324434	0.261785	0.169251	0.148644	0.073459	0.473499	0.490403	0.452927	0.448075	0.471827	0.406685	0.844358	0.898408	0.88375	1.98118	1.83597	1.69507	0.468963	0.486982	0.370576	0.68462	0.643036	0.635233	0.389989	0.424563	0.390955	0.990207	1.25842	1.10797	1.05118	1.0143	0.86343	0.455891	0.450984	0.360883	0.517246	0.499434	0.373865	0.425226	0.389046
0.274974	0.248392	0.225816	0.275125	0.259226	0.212955	0.211695	0.195869	0.170806	0.321524	0.324518	0.262285	0.169461	0.14876	0.073152	0.4737	0.49062	0.453453	0.448333	0.472544	0.40721	0.845459	0.89938	0.884641	1.98377	1.83838	1.69664	0.469138	0.487041	0.370858	0.685329	0.643522	0.635896	0.390163	0.424716	0.391462	0.991369	1.26002	1.10942	1.05158	1.01497	0.864226	0.456062	0.451377	0.36151	0.517754	0.499752	0.374144	0.425468	0.389479
0.275037	0.248448	0.226076	0.275081	0.259622	0.212963	0.211854	0.195675	0.171168	0.321834	0.324722	0.262735	0.169409	0.149256	0.073223	0.474341	0.490954	0.453077	0.448556	0.472921	0.407628	0.846239	0.900017	0.885529	1.98628	1.84082	1.69868	0.469671	0.48788	0.371146	0.686096	0.644038	0.636442	0.390445	0.424961	0.392302	0.992936	1.26204	1.11108	1.05253	1.01585	0.864848	0.456161	0.45193	0.362153	0.51826	0.5004	0.374114	0.425681	0.390045
0.275073	0.248555	0.22624	0.274773	0.259913	0.212964	0.212252	0.195845	0.171255	0.321797	0.325009	0.263088	0.169939	0.149477	0.073009	0.474779	0.491594	0.453375	0.449063	0.47379	0.407551	0.847361	0.900939	0.886725	1.98904	1.84306	1.70052	0.470303	0.488505	0.371544	0.686895	0.64458	0.637125	0.390412	0.424859	0.393025	0.994559	1.26406	1.11267	1.05276	1.01675	0.865532	0.456075	0.452512	0.362356	0.519	0.500907	0.373988	0.425761	0.390471
0.274852	0.24861	0.226622	0.27486	0.259934	0.212965	0.212624	0.196061	0.171362	0.322078	0.325376	0.263455	0.170374	0.149887	0.073045	0.475188	0.492023	0.453623	0.449348	0.474194	0.407978	0.848333	0.901829	0.887931	1.99169	1.84508	1.70243	0.471222	0.489413	0.37208	0.687537	0.645179	0.637753	0.390544	0.425119	0.393418	0.996389	1.26622	1.11425	1.05385	1.01732	0.865765	0.456733	0.452927	0.362763	0.519291	0.50114	0.374631	0.425733	0.39069
0.275289	0.248636	0.226989	0.274682	0.260027	0.213114	0.212548	0.19628	0.171679	0.322296	0.325553	0.26346	0.170273	0.150054	0.073359	0.475452	0.492897	0.453814	0.450258	0.474414	0.408398	0.849269	0.902886	0.889379	1.99427	1.84754	1.70429	0.47156	0.490076	0.372292	0.687986	0.645643	0.638133	0.390729	0.425103	0.393743	0.99844	1.26814	1.11572	1.05474	1.01827	0.865898	0.457065	0.453425	0.36264	0.519608	0.501238	0.375107	0.425452	0.390764
0.275421	0.24833	0.227121	0.274841	0.259931	0.213285	0.212639	0.196767	0.172258	0.322111	0.325766	0.263642	0.170364	0.150028	0.073538	0.475914	0.493832	0.454276	0.450896	0.47488	0.409082	0.849982	0.903808	0.890977	1.99674	1.84971	1.70625	0.47185	0.49042	0.372931	0.688519	0.646139	0.638802	0.391193	0.425035	0.394122	1.00028	1.27043	1.11752	1.05542	1.01912	0.866314	0.457339	0.453745	0.362765	0.520235	0.501915	0.37544	0.425151	0.391341
0.275469	0.248123	0.227268	0.27453	0.259605	0.213392	0.212924	0.197107	0.172011	0.321733	0.326164	0.263848	0.170265	0.150021	0.073831	0.476024	0.49417	0.454526	0.451709	0.475013	0.409631	0.850423	0.904707	0.892257	1.99931	1.85158	1.70806	0.472313	0.490859	0.373393	0.689296	0.646822	0.639666	0.391357	0.425378	0.394039	1.00178	1.27255	1.11866	1.0567	1.0204	0.866521	0.45763	0.453746	0.362945	0.520656	0.502412	0.375851	0.425688	0.391964
0.275227	0.247437	0.227816	0.274177	0.26003	0.213685	0.212972	0.197552	0.172312	0.321859	0.326522	0.264153	0.170443	0.1501	0.074241	0.475863	0.494632	0.454983	0.452521	0.475756	0.410194	0.851129	0.90554	0.893434	2.00163	1.85363	1.71	0.472814	0.49129	0.373812	0.690323	0.64755	0.640202	0.391737	0.425546	0.39407	1.00344	1.27485	1.11968	1.05756	1.02172	0.866896	0.458282	0.453782	0.362693	0.520759	0.502924	0.375795	0.425737	0.392041
0.275378	0.247394	0.228083	0.274047	0.26026	0.213742	0.212921	0.198086	0.172579	0.322127	0.327221	0.26415	0.169888	0.149684	0.074423	0.475909	0.494674	0.455298	0.453146	0.475994	0.410107	0.852044	0.906856	0.894413	2.00387	1.85629	1.71198	0.473404	0.492039	0.374224	0.690789	0.647957	0.64084	0.392211	0.425832	0.394396	1.00494	1.27707	1.12084	1.0584	1.0226	0.867416	0.458816	0.454297	0.362845	0.521119	0.503388	0.376586	0.426062	0.392343
0.275703	0.247421	0.228663	0.273977	0.260444	0.213899	0.212857	0.198516	0.17323	0.322259	0.327478	0.264018	0.16947	0.149243	0.074715	0.476045	0.494986	0.455897	0.453899	0.476355	0.40999	0.853077	0.907568	0.895502	2.00604	1.85858	1.71438	0.473877	0.492649	0.374526	0.691586	0.648475	0.641316	0.392493	0.425947	0.394488	1.00656	1.27927	1.12192	1.05948	1.0234	0.867805	0.459673	0.454646	0.362811	0.521496	0.504026	0.377101	0.426748	0.392934
0.275853	0.247294	0.22918	0.273787	0.260913	0.213825	0.213107	0.198507	0.173951	0.322448	0.327623	0.264092	0.16921	0.148763	0.074881	0.476318	0.495384	0.456461	0.454323	0.476808	0.410284	0.85375	0.908666	0.896675	2.0087	1.86094	1.71667	0.474263	0.493253	0.374736	0.692211	0.649044	0.641818	0.393132	0.426377	0.394804	1.0081	1.28135	1.1236	1.06055	1.02394	0.868005	0.459868	0.454581	0.362995	0.521868	0.504598	0.377277	0.427382	0.393406
0.276189	0.246999	0.229646	0.273664	0.260982	0.214095	0.213061	0.198904	0.174335	0.322536	0.327873	0.26416	0.169293	0.148129	0.074935	0.476378	0.495459	0.456915	0.454936	0.477386	0.410597	0.854681	0.909506	0.897648	2.011	1.86312	1.71927	0.474875	0.49338	0.37488	0.693105	0.649842	0.642382	0.393665	0.426868	0.395312	1.00952	1.28365	1.12495	1.06169	1.02462	0.86861	0.460468	0.454915	0.363246	0.522352	0.505063	0.377581	0.428052	0.393532
0.27678	0.24714	0.229868	0.273802	0.261325	0.214274	0.213252	0.199128	0.175098	0.322469	0.327639	0.26458	0.169299	0.147305	0.074992	0.47642	0.495582	0.457244	0.455149	0.478039	0.410794	0.855626	0.910292	0.89875	2.01347	1.86524	1.72129	0.475624	0.493674	0.375208	0.69376	0.6505	0.643004	0.394088	0.427404	0.395542	1.01134	1.28576	1.1264	1.06313	1.02518	0.8692	0.460973	0.454835	0.363557	0.522691	0.505606	0.377818	0.42854	0.394004
0.276979	0.247165	0.230369	0.273721	0.261602	0.214214	0.213422	0.19949	0.175213	0.322987	0.327762	0.264905	0.16899	0.146655	0.075008	0.47671	0.495865	0.457479	0.455372	0.478603	0.411218	0.856413	0.910997	0.899335	2.01565	1.86726	1.72346	0.475884	0.493899	0.375489	0.694326	0.65135	0.643926	0.394717	0.427884	0.395913	1.01269	1.2877	1.12808	1.06414	1.02595	0.86997	0.460965	0.454751	0.363917	0.522646	0.505952	0.37777	0.42916	0.39451
0.276844	0.247066	0.230561	0.273659	0.261712	0.214365	0.213352	0.199605	0.174936	0.323098	0.327982	0.265229	0.168727	0.145761	0.074864	0.476857	0.495972	0.457917	0.455876	0.478795	0.411912	0.857214	0.91142	0.900065	2.01783	1.86905	1.72537	0.475891	0.494143	0.375673	0.694825	0.65216	0.644442	0.395378	0.428257	0.396221	1.01423	1.28969	1.12963	1.06503	1.02657	0.870668	0.461384	0.45477	0.364205	0.522801	0.505869	0.37779	0.429785	0.395033
0.276755	0.24722	0.230623	0.273542	0.262178	0.215098	0.213437	0.199735	0.174805	0.323297	0.328284	0.26572	0.168813	0.145085	0.074943	0.476953	0.496107	0.457859	0.456388	0.479441	0.412797	0.857974	0.912122	0.900132	2.0198	1.87094	1.72747	0.476212	0.494163	0.376247	0.69497	0.652955	0.645374	0.395839	0.428691	0.396392	1.01549	1.291	1.13102	1.0659	1.02721	0.871308	0.461493	0.454871	0.364642	0.522968	0.505555	0.377466	0.430556	0.395746
0.276937	0.247142	0.230609	0.273701	0.261854	0.215731	0.213481	0.199769	0.174687	0.323756	0.328048	0.265649	0.168553	0.144665	0.075135	0.477562	0.496189	0.458021	0.456535	0.480006	0.413223	0.858218	0.9124	0.90074	2.02168	1.87268	1.72905	0.476623	0.494274	0.376632	0.695509	0.65352	0.646042	0.39645	0.429356	0.396711	1.01675	1.29175	1.13202	1.06645	1.02773	0.871583	0.461485	0.454784	0.365283	0.522999	0.505539	0.377118	0.431075	0.396036
0.276697	0.247113	0.230749	0.273407	0.261948	0.216353	0.213409	0.199446	0.174521	0.323855	0.328043	0.265415	0.168213	0.144617	0.075335	0.477856	0.49612	0.458086	0.456914	0.480293	0.413741	0.858984	0.912628	0.901298	2.02353	1.87393	1.7307	0.477062	0.494248	0.377074	0.695706	0.65411	0.646669	0.396991	0.429779	0.3973	1.01765	1.29271	1.13319	1.06707	1.02796	0.872319	0.461495	0.454808	0.365554	0.522901	0.505456	0.376707	0.431748	0.396812
0.276503	0.247479	0.231191	0.273583	0.262064	0.216549	0.213485	0.199535	0.174362	0.324093	0.328004	0.265881	0.168133	0.14436	0.075297	0.478128	0.496235	0.458121	0.457114	0.480728	0.414083	0.859259	0.912812	0.901627	2.02479	1.87519	1.73207	0.477123	0.494411	0.377204	0.695972	0.654773	0.647217	0.397387	0.430412	0.397485	1.01859	1.29334	1.13372	1.06729	1.02831	0.872869	0.461081	0.454948	0.365955	0.522675	0.50532	0.375979	0.432277	0.397217
0.276262	0.247569	0.231377	0.273642	0.262063	0.217092	0.21368	0.199603	0.17394	0.324186	0.328146	0.266116	0.168059	0.144106	0.075559	0.477993	0.496418	0.458273	0.457126	0.481023	0.414261	0.859428	0.913004	0.90195	2.02595	1.87627	1.73307	0.477104	0.494133	0.37738	0.696055	0.655281	0.64785	0.397876	0.430482	0.397803	1.01926	1.29392	1.13444	1.06776	1.02853	0.873444	0.461232	0.455051	0.366542	0.522813	0.50516	0.375369	0.432535	0.397496
[truncated: 52 more columns]

## Sheet: Lizard
Ophiophagus_hannah_Cambodia			Ophiophagus_hannah_Java			Ophiophagus_hannah_Malaysia			Ophiophagus_hannah_Thailand			Aspidelaps_scutatus			Hemachatus_haemachatus			Naja_kaouthia			Naja_atra			Naja_naja_India			Naja_samarensis			Naja_siamensis			Naja_sumatrana			Naja_sputatrix			Naja_philippinensis			Naja_subfulva			Naja_savannula			Naja_melanoleuca
-0.004	-0.00095	0.000575	0.004607	0.001643	0.002989	0.00337	0.00324	-0.00087	-0.00073	-0.00041	-0.00019	0.002045	0.002155	0.002865	0.001765	0.000996	0.001648	0.001082	0.000881	0.000417	0.002678	0.000994	-0.00014	0.001908	0.001961	0.00357	0.00536	0.001445	-0.00122	0.001548	0.003744	0.002402	0.002325	0.002705	-4.9e-05	-0.00105	0.000165	-0.00022	0.002064	0.003992	-0.00076	0.00026	-0.00068	-0.00149	0.000276	-0.00186	-0.00518	-0.00099	0.001451
-0.0026	0.00078	0.001746	0.006235	0.003282	0.004103	0.004574	0.004322	0.000253	0.000574	0.001605	0.001058	0.006136	0.00574	0.007082	0.009659	0.009203	0.008467	0.003466	0.004308	0.003169	0.006319	0.008728	0.004691	0.006556	0.007844	0.008524	0.009022	0.005787	0.00249	0.005195	0.010177	0.007576	0.004996	0.00824	0.004173	0.002026	0.00434	0.002824	0.005041	0.007781	0.001971	0.005469	0.003885	0.002574	0.003589	0.002365	-0.00268	0.002098	0.00503
-0.00055	0.002845	0.003366	0.007977	0.005086	0.005522	0.005602	0.00579	0.001378	0.002303	0.003586	0.003009	0.010952	0.009507	0.011837	0.017751	0.017977	0.015872	0.00641	0.00772	0.006213	0.010379	0.016958	0.010144	0.01191	0.014556	0.013942	0.013062	0.010657	0.006523	0.009289	0.017308	0.012665	0.007766	0.013912	0.008517	0.005532	0.008579	0.006365	0.008355	0.012207	0.004927	0.011009	0.00895	0.007113	0.007413	0.006771	-7.8e-05	0.005523	0.008735
0.001362	0.005359	0.00542	0.009852	0.006856	0.00714	0.006536	0.007318	0.002569	0.003927	0.005751	0.004626	0.016236	0.014035	0.016693	0.026671	0.026548	0.023452	0.009258	0.011666	0.009438	0.014257	0.025391	0.015882	0.017863	0.021575	0.019999	0.017359	0.015395	0.010658	0.013628	0.024366	0.017994	0.011102	0.01987	0.012938	0.009456	0.013121	0.010112	0.012199	0.017218	0.008025	0.016996	0.014424	0.011578	0.011892	0.011342	0.003211	0.009103	0.012481
0.003793	0.00738	0.007436	0.011486	0.008948	0.008884	0.007446	0.009144	0.003547	0.005539	0.007897	0.006368	0.021748	0.018845	0.021814	0.035511	0.035834	0.030991	0.012075	0.015652	0.012443	0.018382	0.033861	0.021642	0.024089	0.028776	0.026048	0.021651	0.020494	0.014647	0.017989	0.031875	0.023703	0.014118	0.025638	0.017422	0.013625	0.017824	0.014047	0.016272	0.022443	0.011471	0.023423	0.019792	0.016134	0.016225	0.016307	0.006229	0.012735	0.016475
0.005919	0.009782	0.009445	0.013084	0.010922	0.010202	0.008836	0.01045	0.004712	0.007446	0.009897	0.007714	0.027269	0.023446	0.027266	0.044777	0.044924	0.038648	0.01475	0.019648	0.015768	0.022635	0.042732	0.027561	0.030278	0.036152	0.032597	0.026101	0.025351	0.01897	0.022541	0.039007	0.028791	0.017231	0.031575	0.021564	0.017722	0.022583	0.017981	0.020792	0.027987	0.014876	0.030239	0.025654	0.020602	0.020569	0.021414	0.008855	0.016628	0.02052
0.008101	0.012274	0.011524	0.015136	0.013007	0.011881	0.010112	0.011971	0.006137	0.009332	0.012039	0.009174	0.033035	0.028643	0.032752	0.053328	0.053369	0.045954	0.017709	0.023319	0.018675	0.026925	0.051029	0.032951	0.036658	0.043396	0.039003	0.030205	0.030111	0.022598	0.02695	0.046042	0.03418	0.02001	0.036779	0.025723	0.021931	0.027091	0.021816	0.024868	0.033386	0.018168	0.036883	0.031601	0.025212	0.025185	0.026163	0.011777	0.020657	0.024179
0.010223	0.0146	0.01327	0.016829	0.014827	0.013693	0.011177	0.013628	0.007244	0.011339	0.0141	0.010816	0.038796	0.0335	0.038222	0.061677	0.061139	0.052524	0.020636	0.026545	0.02144	0.030941	0.058769	0.03805	0.042778	0.050279	0.044803	0.034256	0.034196	0.026232	0.030997	0.052154	0.038757	0.022764	0.041589	0.028872	0.025793	0.031424	0.025715	0.029453	0.038967	0.02161	0.043146	0.037194	0.029219	0.029948	0.03098	0.014391	0.024212	0.027926
0.01229	0.016624	0.014996	0.018537	0.016467	0.015353	0.012137	0.015436	0.00819	0.013631	0.015811	0.0124	0.044658	0.03791	0.043897	0.069054	0.068165	0.058029	0.023383	0.02966	0.024132	0.034471	0.065594	0.042759	0.048646	0.056645	0.050516	0.037572	0.038032	0.029485	0.034729	0.057925	0.042946	0.025056	0.045285	0.03204	0.029287	0.035171	0.029312	0.033552	0.044095	0.024948	0.049231	0.042295	0.032975	0.034502	0.035567	0.01667	0.027657	0.031549
0.014193	0.018334	0.016345	0.020172	0.017559	0.016125	0.013203	0.016747	0.00906	0.015224	0.017153	0.013971	0.050223	0.04236	0.049025	0.075754	0.073566	0.062633	0.025918	0.032449	0.02624	0.037831	0.071198	0.046713	0.054022	0.062354	0.055621	0.040587	0.040816	0.032264	0.037841	0.062146	0.046539	0.027175	0.04822	0.034042	0.032131	0.038145	0.032487	0.03743	0.048702	0.027613	0.055112	0.046672	0.03597	0.038578	0.039733	0.018609	0.030937	0.034429
0.015455	0.019792	0.017668	0.021517	0.018845	0.017264	0.013869	0.017888	0.010201	0.016711	0.018054	0.015375	0.055121	0.045985	0.053776	0.080918	0.077514	0.065871	0.0279	0.034689	0.027979	0.040296	0.075745	0.049657	0.058391	0.06665	0.059858	0.042886	0.042718	0.034344	0.040524	0.065378	0.049079	0.028796	0.049573	0.035297	0.034502	0.040373	0.035303	0.040965	0.0526	0.030024	0.059598	0.050241	0.038362	0.041938	0.043133	0.020219	0.033758	0.036647
0.016708	0.021151	0.01901	0.022762	0.019547	0.01815	0.014715	0.018456	0.010806	0.018405	0.018989	0.016417	0.058987	0.04897	0.057961	0.084322	0.079703	0.067234	0.02931	0.036214	0.028916	0.04213	0.078355	0.051283	0.061781	0.069954	0.063219	0.044407	0.043885	0.035424	0.042404	0.066993	0.050743	0.029429	0.049806	0.035801	0.036165	0.0422	0.037199	0.04391	0.056207	0.032156	0.063031	0.052899	0.039775	0.044467	0.045254	0.021179	0.035989	0.037997
0.017881	0.022661	0.020085	0.023422	0.020368	0.019388	0.015374	0.019138	0.011566	0.020065	0.02036	0.017377	0.063142	0.052448	0.062513	0.087477	0.082031	0.068876	0.031014	0.03768	0.029724	0.043907	0.08088	0.053269	0.065052	0.073403	0.066732	0.045788	0.045286	0.036247	0.043661	0.068887	0.052679	0.03032	0.050447	0.036327	0.038238	0.044365	0.038913	0.046221	0.059638	0.03394	0.066511	0.055676	0.041532	0.046807	0.04774	0.0225	0.038141	0.039523
0.019357	0.023916	0.021034	0.0241	0.02158	0.020023	0.016016	0.019455	0.012477	0.021295	0.021312	0.018326	0.066855	0.055859	0.066417	0.091007	0.084439	0.070566	0.032562	0.039074	0.03105	0.045785	0.083423	0.05518	0.068328	0.077027	0.070416	0.047113	0.046471	0.037195	0.045567	0.070353	0.054218	0.031394	0.051283	0.037346	0.040177	0.045984	0.040658	0.049083	0.063398	0.036221	0.06965	0.058105	0.043609	0.048896	0.050029	0.023576	0.040026	0.040614
0.021031	0.02524	0.022412	0.024814	0.022343	0.020825	0.016839	0.020325	0.013428	0.022235	0.022422	0.019645	0.070833	0.059145	0.070308	0.094504	0.087027	0.072439	0.034071	0.040273	0.031914	0.047458	0.08571	0.057255	0.071684	0.080421	0.074217	0.048713	0.047727	0.038446	0.047094	0.072345	0.056051	0.032311	0.052405	0.038402	0.042409	0.048141	0.042788	0.05201	0.066657	0.038542	0.072379	0.060525	0.04579	0.051149	0.052328	0.024347	0.041746	0.042248
0.021721	0.026271	0.022998	0.025947	0.023038	0.021772	0.017003	0.020951	0.014197	0.023014	0.023464	0.020983	0.074983	0.062209	0.074231	0.097749	0.089176	0.074011	0.035677	0.041453	0.033229	0.049422	0.088115	0.059374	0.074705	0.083814	0.077632	0.049824	0.04899	0.04001	0.049039	0.074151	0.057536	0.033345	0.053575	0.039132	0.044775	0.050542	0.044776	0.054445	0.06955	0.040811	0.075197	0.062725	0.047362	0.053347	0.054704	0.025358	0.043829	0.043904
0.022796	0.027528	0.023358	0.026903	0.023756	0.023032	0.017882	0.021291	0.01488	0.024053	0.024535	0.022106	0.078459	0.065071	0.077902	0.100965	0.091727	0.075761	0.03662	0.042672	0.034205	0.050891	0.090785	0.061158	0.077544	0.087188	0.081088	0.051359	0.049773	0.04176	0.050467	0.076042	0.059032	0.033966	0.054363	0.040095	0.046707	0.052323	0.046851	0.056948	0.073007	0.042985	0.07778	0.065716	0.048948	0.055612	0.056577	0.025868	0.045622	0.045294
0.023552	0.028615	0.024164	0.027771	0.024424	0.023685	0.018252	0.02191	0.015318	0.024819	0.025622	0.023604	0.08204	0.068546	0.081747	0.104085	0.09388	0.077267	0.038187	0.043753	0.035087	0.052643	0.093708	0.063514	0.081021	0.090324	0.084512	0.052996	0.051149	0.0433	0.051988	0.077754	0.060743	0.034725	0.055038	0.041218	0.048502	0.054159	0.048497	0.05994	0.076706	0.045133	0.080547	0.068062	0.050419	0.057509	0.059133	0.026667	0.046842	0.046598
0.024188	0.029502	0.025272	0.02913	0.025078	0.024285	0.018958	0.022208	0.015656	0.025642	0.026611	0.024364	0.085544	0.071501	0.085097	0.107339	0.095751	0.07903	0.039412	0.044684	0.035987	0.054367	0.096333	0.065381	0.084809	0.093649	0.08727	0.054324	0.052502	0.044247	0.053816	0.07924	0.062728	0.034718	0.056159	0.041674	0.049998	0.056988	0.050506	0.062448	0.079612	0.047403	0.083147	0.070329	0.05159	0.05942	0.061017	0.027447	0.048256	0.048109
0.024951	0.030482	0.025815	0.030653	0.025636	0.024761	0.019003	0.022594	0.016645	0.026585	0.027498	0.024593	0.088865	0.074339	0.08799	0.110388	0.09748	0.080751	0.040278	0.045399	0.037235	0.055797	0.099142	0.067515	0.088194	0.097189	0.089911	0.055603	0.053999	0.045009	0.055339	0.08085	0.064614	0.03534	0.05686	0.042561	0.051867	0.059204	0.052254	0.065232	0.083043	0.049202	0.085765	0.072605	0.053143	0.061612	0.062855	0.028348	0.050111	0.049784
0.025584	0.031555	0.026058	0.031579	0.025917	0.025428	0.019951	0.023595	0.017303	0.027881	0.028716	0.02581	0.092297	0.077295	0.091201	0.113307	0.099332	0.081792	0.041732	0.046401	0.038403	0.05745	0.101798	0.069356	0.091461	0.100284	0.092457	0.056749	0.055018	0.045952	0.056732	0.082653	0.066119	0.036239	0.057865	0.043421	0.0534	0.060792	0.054148	0.067621	0.085878	0.050956	0.087948	0.074561	0.055091	0.063436	0.064874	0.029248	0.051858	0.050785
0.026336	0.032651	0.026565	0.032701	0.026647	0.025826	0.020782	0.02396	0.017898	0.028924	0.029878	0.026641	0.095735	0.080149	0.093996	0.116582	0.101201	0.083643	0.04308	0.047781	0.039422	0.059057	0.104502	0.071328	0.094737	0.103277	0.095288	0.05801	0.056272	0.047183	0.058382	0.084231	0.068011	0.036771	0.05876	0.044066	0.055145	0.062557	0.055853	0.070214	0.088872	0.052783	0.090844	0.076509	0.056704	0.065007	0.066414	0.030222	0.05324	0.052061
0.027807	0.033764	0.027185	0.033756	0.027387	0.02675	0.020957	0.024875	0.018576	0.030063	0.030554	0.02757	0.099407	0.082804	0.096489	0.119226	0.102895	0.085116	0.044044	0.04891	0.040481	0.060417	0.106736	0.073199	0.098224	0.10694	0.097958	0.058959	0.057411	0.048636	0.059768	0.085835	0.069434	0.037451	0.059556	0.044771	0.056759	0.064034	0.057367	0.072951	0.092009	0.054468	0.092908	0.078578	0.05838	0.066581	0.067827	0.031467	0.054546	0.053034
0.02865	0.034704	0.028001	0.03416	0.028178	0.027741	0.021085	0.025569	0.018825	0.031121	0.031547	0.028187	0.102574	0.085521	0.098537	0.122259	0.104743	0.08649	0.044711	0.049992	0.041537	0.061646	0.108996	0.075021	0.101501	0.109943	0.100766	0.060345	0.058139	0.049517	0.061237	0.087362	0.070851	0.038119	0.060373	0.04542	0.058842	0.066135	0.059041	0.075548	0.09526	0.056327	0.095095	0.080729	0.059775	0.068523	0.068979	0.032551	0.056065	0.054154
0.029937	0.035314	0.028655	0.034392	0.028846	0.028482	0.021439	0.026197	0.018925	0.031908	0.032137	0.028818	0.10562	0.088023	0.100876	0.124951	0.106949	0.088093	0.045179	0.050919	0.04211	0.063214	0.111666	0.076454	0.104786	0.113237	0.10322	0.061345	0.059557	0.050311	0.062346	0.089113	0.072771	0.038586	0.0614	0.046189	0.060218	0.068106	0.061246	0.07816	0.098462	0.058134	0.097532	0.082591	0.061351	0.069688	0.070481	0.032899	0.057514	0.054964
0.030381	0.036215	0.028944	0.035193	0.029605	0.029015	0.022098	0.026898	0.019763	0.03278	0.032974	0.029073	0.108628	0.090154	0.103187	0.128157	0.108793	0.089706	0.045697	0.051831	0.043367	0.064716	0.114559	0.078276	0.108276	0.116951	0.106397	0.062595	0.060169	0.051337	0.063381	0.090579	0.074243	0.039304	0.063062	0.046691	0.06197	0.070099	0.063188	0.081035	0.101552	0.059728	0.09983	0.084662	0.062879	0.071038	0.072056	0.033662	0.058949	0.055885
0.03115	0.037069	0.029163	0.036254	0.030371	0.030008	0.022496	0.028083	0.020594	0.033075	0.034246	0.030102	0.111728	0.092775	0.105914	0.130583	0.11027	0.091166	0.046883	0.052587	0.043975	0.066147	0.11666	0.079975	0.111794	0.120358	0.109101	0.063839	0.06098	0.051806	0.064392	0.092004	0.075997	0.039873	0.063662	0.046797	0.063832	0.071827	0.065036	0.082784	0.104792	0.061096	0.101799	0.086107	0.064481	0.072506	0.073	0.034832	0.060338	0.056875
0.031972	0.037901	0.02945	0.036891	0.030699	0.030462	0.022543	0.029222	0.021282	0.034057	0.035393	0.030969	0.114701	0.094841	0.108609	0.133213	0.112198	0.092405	0.047935	0.053399	0.044884	0.067134	0.118528	0.081856	0.115262	0.123791	0.112036	0.064868	0.061816	0.052791	0.065184	0.093151	0.077336	0.040636	0.064657	0.047194	0.06545	0.073374	0.066999	0.085223	0.108002	0.062673	0.103926	0.087724	0.065822	0.074324	0.074575	0.035477	0.061313	0.058408
0.033056	0.038411	0.029882	0.037708	0.031301	0.031052	0.022756	0.030147	0.021763	0.034854	0.03616	0.031736	0.11779	0.097038	0.11138	0.135466	0.113923	0.093567	0.048853	0.054443	0.046122	0.068278	0.120451	0.083821	0.118499	0.127376	0.115205	0.065561	0.062892	0.053722	0.066241	0.09464	0.079385	0.041317	0.065607	0.048278	0.067158	0.074703	0.069166	0.087492	0.110819	0.064232	0.1063	0.089009	0.066917	0.075359	0.075611	0.035898	0.063069	0.059617
0.033841	0.039254	0.030324	0.038541	0.031838	0.031285	0.023425	0.030749	0.022575	0.035077	0.036445	0.032747	0.1206	0.09936	0.113988	0.137667	0.11598	0.09516	0.049816	0.055658	0.046966	0.069535	0.122601	0.085728	0.121499	0.130987	0.118151	0.066855	0.063444	0.054704	0.067033	0.09532	0.081023	0.042119	0.066374	0.048602	0.068518	0.076196	0.071037	0.089786	0.113551	0.065392	0.108778	0.090393	0.067581	0.076506	0.07692	0.03649	0.064611	0.060382
0.034647	0.040195	0.030973	0.039425	0.032883	0.032481	0.023649	0.031292	0.023586	0.03599	0.037498	0.033398	0.123247	0.100979	0.116944	0.139648	0.117914	0.096754	0.050766	0.056477	0.047886	0.070447	0.124853	0.087201	0.124174	0.134282	0.121391	0.067924	0.064528	0.055537	0.068135	0.096965	0.082635	0.04248	0.067071	0.04938	0.070464	0.077573	0.073005	0.092135	0.11631	0.066908	0.11055	0.09193	0.068876	0.07778	0.078211	0.036762	0.066051	0.061436
0.035883	0.041152	0.031492	0.040349	0.033313	0.033101	0.024559	0.031682	0.023977	0.036919	0.038617	0.034015	0.125938	0.10313	0.119566	0.141498	0.11956	0.097754	0.051719	0.057248	0.048463	0.071686	0.126628	0.088619	0.126945	0.137967	0.124654	0.06904	0.065552	0.056226	0.068855	0.098364	0.084402	0.04302	0.068049	0.050781	0.072017	0.079423	0.074675	0.094026	0.119603	0.06862	0.112404	0.093598	0.069936	0.078975	0.079425	0.036945	0.067307	0.062555
0.036914	0.041914	0.031546	0.040999	0.034188	0.033727	0.025194	0.03226	0.024865	0.037676	0.039145	0.03428	0.128903	0.105515	0.122006	0.143518	0.121229	0.098991	0.052885	0.05794	0.049074	0.072762	0.127871	0.090091	0.130434	0.141377	0.128071	0.070145	0.066187	0.056794	0.069759	0.099671	0.085766	0.043533	0.069179	0.051695	0.073885	0.080669	0.076386	0.096174	0.122045	0.070157	0.114252	0.094968	0.071065	0.080796	0.081362	0.037889	0.068581	0.063638
0.038041	0.042232	0.03177	0.041648	0.034931	0.034049	0.025933	0.032685	0.025481	0.038126	0.039781	0.034792	0.131773	0.107622	0.124705	0.145658	0.123055	0.100473	0.053537	0.058588	0.049798	0.073948	0.129543	0.092015	0.133277	0.144889	0.131655	0.071213	0.066815	0.058135	0.070756	0.100713	0.086741	0.04381	0.070603	0.05271	0.075613	0.082191	0.078315	0.098818	0.125087	0.071969	0.116091	0.096458	0.072171	0.082641	0.08304	0.038344	0.069624	0.064456
0.039211	0.042813	0.032124	0.042149	0.035041	0.034576	0.026361	0.033172	0.025823	0.038288	0.040425	0.035677	0.134786	0.109449	0.127625	0.147954	0.124541	0.10186	0.05458	0.058969	0.050455	0.0749	0.131386	0.093403	0.136491	0.148098	0.134836	0.072217	0.067881	0.059115	0.071607	0.102259	0.087644	0.044386	0.071445	0.053732	0.07748	0.084104	0.080261	0.100971	0.127447	0.073522	0.117858	0.097946	0.073029	0.08377	0.084479	0.038832	0.07067	0.065607
0.039575	0.043231	0.03213	0.043268	0.035202	0.035579	0.026989	0.032838	0.025756	0.038881	0.041204	0.036272	0.137789	0.111411	0.130118	0.149585	0.126067	0.103307	0.055348	0.06004	0.051162	0.076172	0.133065	0.095168	0.139569	0.151167	0.138137	0.073179	0.068698	0.059932	0.072837	0.10328	0.088466	0.044292	0.07218	0.054266	0.079309	0.085751	0.081848	0.102986	0.130454	0.075151	0.120181	0.099837	0.073236	0.085115	0.085287	0.039602	0.071942	0.066363
0.040292	0.043549	0.032323	0.043962	0.036155	0.035907	0.027402	0.032685	0.025968	0.039486	0.041883	0.036865	0.140259	0.113718	0.132512	0.151645	0.127762	0.104557	0.055857	0.060887	0.05207	0.076982	0.135163	0.097097	0.143085	0.154502	0.141037	0.07453	0.069425	0.0608	0.073844	0.104502	0.089561	0.044442	0.072674	0.054881	0.081076	0.087041	0.083299	0.105149	0.133396	0.076647	0.121926	0.101363	0.074088	0.086858	0.086072	0.039561	0.072657	0.067241
0.040703	0.043712	0.032935	0.044527	0.03648	0.035562	0.027552	0.033189	0.026336	0.039898	0.042508	0.037395	0.143542	0.116059	0.134873	0.15379	0.129155	0.105623	0.057182	0.061787	0.052985	0.078265	0.137593	0.099269	0.145755	0.157516	0.14411	0.075626	0.070555	0.061478	0.075489	0.105866	0.090723	0.044522	0.073315	0.055434	0.082385	0.088449	0.084954	0.107515	0.136174	0.078561	0.124108	0.103034	0.074587	0.088357	0.087354	0.040275	0.07319	0.068094
0.041302	0.044439	0.033335	0.045122	0.036852	0.035696	0.028351	0.033336	0.027032	0.040211	0.042999	0.037515	0.14625	0.117977	0.136604	0.156033	0.130344	0.106532	0.058043	0.062215	0.05392	0.079387	0.139356	0.100942	0.148744	0.160502	0.147224	0.076618	0.071892	0.061902	0.076795	0.107308	0.091756	0.044832	0.074141	0.055614	0.083843	0.090228	0.08667	0.109454	0.138752	0.079879	0.126032	0.104749	0.074974	0.089724	0.08829	0.040933	0.074122	0.069516
0.041793	0.045033	0.033527	0.045549	0.037129	0.035892	0.02918	0.033358	0.027473	0.040639	0.043402	0.037809	0.148872	0.120473	0.138513	0.157786	0.131566	0.107648	0.058982	0.062988	0.055029	0.080347	0.141191	0.102855	0.151394	0.163507	0.150464	0.077552	0.072924	0.062617	0.077651	0.108539	0.092454	0.045421	0.074733	0.056362	0.085534	0.091713	0.088301	0.11176	0.141641	0.081328	0.128325	0.106414	0.075804	0.091423	0.089682	0.041812	0.07527	0.070637
0.042471	0.045651	0.033834	0.04577	0.037033	0.036345	0.030227	0.033752	0.027701	0.041585	0.044203	0.039038	0.151618	0.122833	0.140855	0.1596	0.133082	0.108832	0.060051	0.063662	0.05567	0.081588	0.143082	0.104211	0.15398	0.166265	0.153441	0.078524	0.074194	0.063347	0.078916	0.110184	0.093165	0.04583	0.075635	0.057007	0.087021	0.092718	0.089929	0.113667	0.144152	0.082987	0.130615	0.107952	0.076465	0.092804	0.091313	0.042225	0.076282	0.071411
0.043463	0.046012	0.034376	0.045933	0.037093	0.036546	0.030973	0.03344	0.027865	0.041955	0.044538	0.039277	0.154232	0.124625	0.142686	0.161821	0.134349	0.110049	0.061207	0.065095	0.056604	0.08318	0.144722	0.105944	0.157123	0.168959	0.156492	0.079388	0.075033	0.06421	0.080356	0.112048	0.094039	0.046155	0.075992	0.057799	0.088606	0.094451	0.09151	0.115684	0.146673	0.084766	0.132614	0.109537	0.077555	0.094007	0.092177	0.042882	0.07723	0.072157
0.044167	0.04647	0.034623	0.046135	0.037489	0.036905	0.031346	0.03365	0.028161	0.042836	0.045039	0.039937	0.156973	0.126146	0.144429	0.164076	0.13565	0.110558	0.061827	0.065971	0.057498	0.084387	0.146495	0.107301	0.159594	0.171679	0.15927	0.080578	0.076059	0.064912	0.081586	0.113989	0.094922	0.046269	0.076258	0.058617	0.090411	0.096095	0.092888	0.11768	0.149167	0.086391	0.134176	0.111288	0.078848	0.095058	0.093188	0.043771	0.077974	0.073155
0.044243	0.047093	0.03512	0.046281	0.037767	0.037056	0.031606	0.033877	0.028147	0.043587	0.045677	0.040882	0.159251	0.127893	0.146169	0.166197	0.13699	0.111713	0.062717	0.066872	0.058433	0.085876	0.148644	0.108647	0.16263	0.17461	0.162111	0.081836	0.077201	0.065346	0.082838	0.115739	0.095803	0.046526	0.07675	0.059202	0.092391	0.098614	0.094674	0.119746	0.152023	0.088363	0.135864	0.112602	0.080235	0.096057	0.094497	0.044184	0.079289	0.073772
0.044728	0.047244	0.035762	0.046749	0.037934	0.037673	0.031763	0.03404	0.028889	0.043949	0.045814	0.041444	0.16189	0.130006	0.148141	0.168142	0.137828	0.112772	0.063241	0.067836	0.05902	0.087094	0.150876	0.11	0.165893	0.178128	0.16499	0.082627	0.078402	0.066134	0.083816	0.117257	0.097253	0.04754	0.077469	0.059823	0.093716	0.100523	0.096899	0.122061	0.155067	0.089957	0.137465	0.11344	0.081455	0.096503	0.095845	0.044919	0.080068	0.074206
0.045005	0.04735	0.036055	0.047401	0.038678	0.037997	0.032286	0.034562	0.029638	0.044098	0.046846	0.042051	0.164174	0.131838	0.150095	0.169937	0.139067	0.11345	0.064475	0.069154	0.060065	0.088452	0.152501	0.111794	0.16896	0.181451	0.16812	0.083664	0.079198	0.066676	0.08496	0.118744	0.09807	0.048575	0.07866	0.059721	0.096218	0.102728	0.098509	0.124293	0.15769	0.091455	0.139287	0.114505	0.082404	0.096848	0.096596	0.045379	0.081235	0.074902
0.045628	0.047826	0.037002	0.047775	0.039143	0.038295	0.032653	0.034916	0.029904	0.044567	0.047663	0.042925	0.166728	0.133825	0.152091	0.17168	0.13984	0.114357	0.065513	0.070251	0.060525	0.089656	0.154151	0.113518	0.171696	0.184432	0.170686	0.084895	0.080338	0.067281	0.086009	0.120109	0.099038	0.049707	0.078969	0.059501	0.098123	0.104511	0.099919	0.126039	0.160231	0.092695	0.140706	0.115312	0.083665	0.0971	0.097359	0.045906	0.082498	0.07602
0.046411	0.04841	0.037806	0.048412	0.039648	0.038318	0.032923	0.035191	0.03034	0.045404	0.048305	0.043624	0.169295	0.135358	0.153937	0.17318	0.14101	0.115457	0.066853	0.071386	0.06137	0.090433	0.155843	0.115081	0.17486	0.18787	0.173428	0.085801	0.081676	0.068155	0.087181	0.121229	0.100213	0.050372	0.079847	0.059718	0.099742	0.106219	0.101996	0.128488	0.162705	0.094147	0.141757	0.116934	0.084595	0.097814	0.098604	0.046116	0.08352	0.076571
0.04718	0.048869	0.037879	0.049003	0.040688	0.039045	0.032851	0.035409	0.030498	0.04627	0.048674	0.044209	0.171745	0.13707	0.155494	0.174483	0.142033	0.116489	0.067648	0.071907	0.061922	0.09161	0.157944	0.116759	0.177516	0.190953	0.176351	0.086598	0.082462	0.068834	0.088349	0.122446	0.101499	0.050921	0.080763	0.060325	0.101471	0.108319	0.104287	0.130903	0.16517	0.095754	0.142948	0.117875	0.085439	0.09782	0.098629	0.046368	0.084884	0.077115
0.04755	0.049573	0.038348	0.049768	0.041232	0.039357	0.033192	0.035951	0.030952	0.04721	0.048837	0.044737	0.174254	0.138697	0.156889	0.175557	0.143722	0.117549	0.068535	0.072692	0.062448	0.092551	0.160249	0.11834	0.18045	0.194283	0.179348	0.087977	0.083089	0.069612	0.089126	0.123727	0.102783	0.051383	0.081212	0.060772	0.103204	0.110508	0.105813	0.132703	0.167772	0.097089	0.144372	0.119046	0.086387	0.098855	0.099404	0.046652	0.08581	0.077589
0.048333	0.050019	0.038737	0.050568	0.041853	0.039894	0.033487	0.036281	0.031447	0.048025	0.049599	0.045185	0.176702	0.139979	0.158412	0.17695	0.144653	0.118712	0.069411	0.073011	0.063181	0.093583	0.162217	0.119531	0.183271	0.197343	0.182228	0.089014	0.083952	0.070381	0.089997	0.125468	0.104026	0.05158	0.081967	0.061254	0.104892	0.111838	0.107401	0.134676	0.170202	0.098558	0.145802	0.119843	0.087392	0.100103	0.100153	0.047031	0.086794	0.078176
0.049216	0.05059	0.039031	0.051241	0.042779	0.040186	0.033928	0.036895	0.031739	0.04854	0.049865	0.045743	0.179588	0.141906	0.159876	0.177776	0.145597	0.119621	0.069951	0.073782	0.063746	0.094699	0.164138	0.121243	0.186756	0.20065	0.185476	0.089772	0.084245	0.071398	0.090716	0.126526	0.105035	0.052217	0.082543	0.062148	0.1062	0.113797	0.108896	0.136541	0.172787	0.10018	0.147025	0.120688	0.088353	0.100911	0.10108	0.047309	0.087916	0.078821
0.050009	0.051527	0.039275	0.051594	0.043836	0.040319	0.034052	0.037588	0.032179	0.049437	0.050194	0.045704	0.182226	0.143937	0.16169	0.179305	0.146773	0.120861	0.070447	0.074265	0.064369	0.095574	0.165818	0.122911	0.1905	0.203912	0.188486	0.090432	0.084579	0.072564	0.091804	0.127299	0.105842	0.052175	0.083326	0.06243	0.10753	0.115583	0.110137	0.139164	0.175138	0.101425	0.148339	0.12125	0.089458	0.101875	0.101967	0.048093	0.089137	0.079135
0.050435	0.05205	0.039381	0.052076	0.043754	0.04056	0.033872	0.038084	0.032244	0.050246	0.051173	0.04644	0.184973	0.145346	0.163818	0.180463	0.147559	0.122145	0.070722	0.075081	0.064974	0.09689	0.168131	0.125047	0.193193	0.207536	0.191327	0.09068	0.085358	0.074003	0.092286	0.127871	0.106918	0.052589	0.084078	0.062243	0.108856	0.117525	0.111568	0.141393	0.17808	0.102872	0.149477	0.122219	0.089789	0.102319	0.102559	0.048792	0.089659	0.079675
0.050955	0.053072	0.039786	0.05272	0.043825	0.041335	0.033631	0.038301	0.032397	0.050972	0.051836	0.046843	0.187785	0.146728	0.165713	0.182063	0.148482	0.123198	0.071488	0.076017	0.065809	0.097593	0.17031	0.126621	0.196983	0.210652	0.194195	0.091259	0.086351	0.074623	0.093107	0.129156	0.107785	0.053603	0.084318	0.062854	0.11022	0.119219	0.112852	0.14369	0.180304	0.103969	0.150464	0.123702	0.090602	0.102728	0.103171	0.049062	0.090568	0.080367
0.051192	0.053716	0.039553	0.053431	0.044711	0.041957	0.033933	0.038571	0.032308	0.051758	0.052499	0.047317	0.190194	0.148184	0.167309	0.183474	0.149484	0.124327	0.071655	0.076978	0.066157	0.098354	0.17198	0.128279	0.200308	0.213562	0.197339	0.092093	0.086916	0.075308	0.093882	0.129528	0.109418	0.053804	0.084605	0.062634	0.111762	0.12055	0.114156	0.146196	0.182904	0.105579	0.151295	0.124836	0.091481	0.103773	0.103809	0.049406	0.091245	0.080901
0.051741	0.054078	0.039558	0.05327	0.04566	0.041906	0.033595	0.03918	0.032743	0.052145	0.052858	0.047713	0.192436	0.149815	0.168984	0.184888	0.15077	0.125237	0.072179	0.077677	0.067113	0.099288	0.173842	0.129911	0.203583	0.216654	0.19991	0.093033	0.087681	0.0763	0.094792	0.130833	0.110947	0.054618	0.08506	0.062366	0.11303	0.121987	0.115171	0.148447	0.185234	0.107105	0.152137	0.125721	0.092191	0.104931	0.104789	0.049815	0.091582	0.082017
0.052004	0.054976	0.039357	0.053872	0.045622	0.04218	0.034109	0.039401	0.033278	0.052709	0.053222	0.047894	0.195369	0.151346	0.170574	0.186382	0.15176	0.126277	0.073083	0.078172	0.067539	0.100106	0.175565	0.131378	0.206352	0.219593	0.202939	0.093422	0.088609	0.076871	0.095871	0.131976	0.112073	0.054603	0.085771	0.062342	0.114613	0.123839	0.117282	0.150298	0.187704	0.108357	0.153411	0.127299	0.092357	0.106016	0.105672	0.050881	0.091952	0.082564
0.052329	0.055968	0.039357	0.054513	0.045599	0.043095	0.034705	0.039533	0.033482	0.053177	0.054203	0.048065	0.197674	0.153022	0.172232	0.188023	0.153039	0.127318	0.073902	0.078275	0.068237	0.100424	0.176898	0.132498	0.20978	0.22248	0.205751	0.09387	0.089153	0.077166	0.096599	0.133264	0.11282	0.055141	0.086276	0.062705	0.116232	0.125864	0.118508	0.152217	0.190058	0.109418	0.154975	0.12828	0.092752	0.107389	0.106836	0.051365	0.092511	0.083405
0.052401	0.056353	0.039378	0.05473	0.045417	0.043681	0.035481	0.039814	0.033197	0.053526	0.054545	0.048071	0.199965	0.154944	0.174093	0.189176	0.154627	0.128529	0.074841	0.079053	0.068693	0.101251	0.178215	0.133996	0.212601	0.225786	0.208432	0.094566	0.089955	0.077602	0.097249	0.13404	0.113618	0.055756	0.086494	0.063121	0.118203	0.127773	0.120558	0.15421	0.192311	0.110607	0.156904	0.129315	0.093595	0.109008	0.108064	0.051867	0.093218	0.083854
0.052859	0.0567	0.03953	0.055444	0.045413	0.044132	0.035876	0.040277	0.033331	0.054128	0.055282	0.04813	0.202211	0.15594	0.175797	0.190917	0.155861	0.129206	0.075668	0.079383	0.069183	0.102044	0.179893	0.135368	0.215825	0.22836	0.210968	0.095364	0.090781	0.078248	0.09849	0.135474	0.114676	0.056657	0.087008	0.063944	0.120104	0.128951	0.12232	0.155698	0.194728	0.111792	0.158511	0.1307	0.094103	0.109836	0.109205	0.052453	0.093666	0.084154
0.052948	0.056815	0.03933	0.056047	0.045769	0.04385	0.036047	0.040129	0.033447	0.054585	0.055777	0.047975	0.204226	0.156951	0.17742	0.192983	0.156918	0.129802	0.076544	0.080578	0.069574	0.103032	0.181371	0.136977	0.219646	0.23108	0.213793	0.096139	0.090975	0.078974	0.099518	0.136663	0.115531	0.056992	0.087282	0.064632	0.122083	0.130404	0.12414	0.157264	0.19707	0.112919	0.159741	0.131888	0.095144	0.110473	0.109981	0.052834	0.094019	0.084463
0.052945	0.057209	0.039155	0.056789	0.046464	0.043424	0.036266	0.040167	0.033567	0.0551	0.056168	0.04821	0.206455	0.158163	0.178977	0.194652	0.158263	0.130526	0.077242	0.081216	0.070032	0.104025	0.18298	0.138172	0.222705	0.233968	0.216345	0.097018	0.091976	0.079462	0.100233	0.137748	0.116702	0.057402	0.087242	0.065139	0.124012	0.132127	0.125266	0.159072	0.199417	0.114212	0.16098	0.133116	0.096098	0.111153	0.111448	0.052902	0.094811	0.085532
0.053202	0.057017	0.03967	0.057618	0.046427	0.043724	0.036365	0.040415	0.034264	0.055314	0.056538	0.048404	0.208614	0.160001	0.180789	0.196123	0.159133	0.131706	0.078304	0.082058	0.070392	0.105103	0.184671	0.139048	0.226462	0.237092	0.219165	0.097724	0.092552	0.080265	0.10107	0.138526	0.11717	0.058392	0.087633	0.065721	0.12589	0.133945	0.126991	0.161134	0.201795	0.115657	0.162314	0.133905	0.096793	0.111382	0.11314	0.05339	0.095667	0.085943
0.053994	0.056724	0.040046	0.057939	0.04665	0.044385	0.036325	0.040325	0.03487	0.055498	0.056678	0.048478	0.210679	0.161874	0.182402	0.197259	0.160201	0.132505	0.07923	0.082572	0.070762	0.106009	0.186095	0.14032	0.229238	0.239859	0.22147	0.098297	0.093303	0.080594	0.101943	0.139563	0.118058	0.059173	0.088513	0.065892	0.127613	0.135467	0.128996	0.16298	0.204154	0.116745	0.16385	0.135084	0.097144	0.111982	0.113958	0.05355	0.096508	0.086638
0.054584	0.057094	0.040216	0.05831	0.047	0.044023	0.036994	0.040337	0.035168	0.055425	0.057344	0.04839	0.212545	0.163213	0.18411	0.198576	0.16134	0.13302	0.080331	0.083592	0.070868	0.107527	0.187585	0.141373	0.232223	0.242511	0.224184	0.099169	0.094174	0.080949	0.102968	0.140708	0.118844	0.059506	0.09022	0.066004	0.129754	0.136978	0.130561	0.164927	0.206315	0.117446	0.165383	0.136545	0.097751	0.112345	0.114501	0.053571	0.097559	0.086981
0.054844	0.05726	0.040704	0.058859	0.047024	0.043614	0.036714	0.040386	0.035545	0.055869	0.057625	0.048638	0.214563	0.164639	0.185712	0.200643	0.161955	0.134067	0.080769	0.084207	0.071313	0.108257	0.189067	0.142493	0.235144	0.245428	0.226804	0.100217	0.094611	0.081265	0.103766	0.141934	0.119842	0.060007	0.090489	0.066369	0.131358	0.138037	0.132231	0.166818	0.208447	0.118381	0.166324	0.137333	0.098418	0.113091	0.115472	0.054012	0.098118	0.087707
0.055427	0.057206	0.040489	0.059291	0.047798	0.043756	0.036764	0.040272	0.035728	0.055875	0.05821	0.0491	0.216352	0.16604	0.187293	0.201818	0.162813	0.134971	0.081689	0.084646	0.071734	0.109265	0.190471	0.143533	0.237856	0.248219	0.229706	0.101475	0.095434	0.081802	0.104913	0.142883	0.120592	0.059637	0.091244	0.066958	0.13303	0.139788	0.134378	0.168571	0.211127	0.11951	0.167257	0.138342	0.098826	0.114179	0.115986	0.05415	0.098929	0.088047
0.055912	0.057344	0.040353	0.059566	0.04806	0.043899	0.036442	0.0402	0.0361	0.056356	0.058407	0.049053	0.21813	0.167672	0.188437	0.203102	0.163683	0.135761	0.082044	0.084938	0.07235	0.110371	0.192272	0.144829	0.240523	0.250819	0.232665	0.102289	0.095759	0.081869	0.105707	0.144074	0.121945	0.059745	0.092455	0.067902	0.134917	0.141601	0.136322	0.17019	0.213338	0.120823	0.168617	0.139091	0.099422	0.114941	0.116034	0.054755	0.099316	0.088843
0.056314	0.057751	0.04045	0.059951	0.047925	0.04383	0.036508	0.040512	0.03636	0.056497	0.058463	0.049366	0.22017	0.169267	0.189413	0.204067	0.164822	0.136745	0.082709	0.085637	0.073648	0.111174	0.19446	0.146089	0.243256	0.253822	0.23549	0.103632	0.096171	0.082398	0.106868	0.14537	0.123271	0.060143	0.093275	0.06804	0.136606	0.142977	0.137662	0.171849	0.215758	0.122141	0.170319	0.139949	0.099555	0.11592	0.116863	0.054867	0.100129	0.089366
0.056702	0.058015	0.040686	0.060064	0.04878	0.043724	0.036422	0.040633	0.036457	0.056179	0.05884	0.04962	0.222234	0.170616	0.190765	0.205339	0.165343	0.13801	0.083335	0.085857	0.074447	0.112372	0.196094	0.147263	0.245961	0.257124	0.238183	0.10454	0.096933	0.08292	0.107748	0.146758	0.123798	0.060276	0.094221	0.068207	0.137878	0.143874	0.13911	0.173646	0.21803	0.123497	0.171822	0.140493	0.100253	0.116656	0.117446	0.055025	0.100801	0.090201
0.05733	0.05861	0.040809	0.060246	0.04909	0.043654	0.036421	0.040914	0.036501	0.056556	0.059273	0.050055	0.22449	0.172502	0.192348	0.206578	0.165927	0.139006	0.084134	0.086611	0.075296	0.113544	0.198025	0.148755	0.249252	0.2606	0.241152	0.105132	0.09717	0.083981	0.108826	0.147855	0.124556	0.060365	0.094768	0.0688	0.138956	0.145477	0.140766	0.175764	0.220657	0.125021	0.172496	0.141202	0.10137	0.116704	0.118466	0.054869	0.101624	0.091108
0.057746	0.059095	0.040975	0.060368	0.049251	0.043709	0.036558	0.041398	0.036612	0.057239	0.059516	0.050377	0.226467	0.174185	0.193877	0.208244	0.166408	0.139702	0.084744	0.087373	0.075975	0.11477	0.200221	0.149712	0.252042	0.264024	0.24374	0.105787	0.097689	0.084667	0.110058	0.148671	0.125519	0.060631	0.09518	0.068944	0.140355	0.147086	0.142007	0.177691	0.223025	0.12614	0.173139	0.141518	0.102145	0.116881	0.119125	0.055029	0.102001	0.091505
0.058056	0.059134	0.040983	0.061194	0.049194	0.043952	0.036472	0.041392	0.036959	0.058093	0.060082	0.051259	0.228514	0.175521	0.195096	0.209661	0.166962	0.14047	0.08529	0.088604	0.077108	0.116359	0.202551	0.150867	0.254557	0.267024	0.246594	0.106505	0.098478	0.085357	0.110849	0.149737	0.126564	0.061292	0.095752	0.069187	0.142022	0.148767	0.143351	0.179644	0.225488	0.127476	0.173632	0.142018	0.102566	0.117288	0.119595	0.055708	0.102315	0.092224
0.05874	0.059897	0.041079	0.0613	0.049758	0.044675	0.036828	0.041735	0.037235	0.058407	0.060199	0.051566	0.230812	0.177104	0.196398	0.211251	0.167388	0.141372	0.085971	0.089386	0.078141	0.117434	0.204468	0.151753	0.257598	0.269898	0.249766	0.107356	0.099392	0.085932	0.111741	0.150992	0.127644	0.062141	0.096415	0.069495	0.143722	0.150237	0.145101	0.182016	0.22757	0.128888	0.174459	0.142475	0.103599	0.118423	0.120234	0.055482	0.102537	0.092547
0.0591	0.060277	0.040632	0.061315	0.050358	0.044861	0.037372	0.042226	0.037512	0.058643	0.060331	0.052481	0.23229	0.178377	0.197437	0.212186	0.168099	0.14218	0.08601	0.090266	0.079078	0.118375	0.206098	0.152738	0.260263	0.2728	0.252384	0.108413	0.099778	0.086332	0.112853	0.151615	0.128938	0.061797	0.096804	0.069749	0.145413	0.152031	0.146347	0.18401	0.230479	0.130314	0.175109	0.14243	0.10462	0.118676	0.120826	0.0559	0.102937	0.093274
0.059556	0.060544	0.040561	0.061318	0.050586	0.045102	0.037428	0.043077	0.038168	0.059211	0.060568	0.053095	0.234411	0.180261	0.198523	0.213047	0.169245	0.143148	0.086679	0.090775	0.080232	0.119348	0.207962	0.154106	0.262875	0.275965	0.254931	0.109448	0.100497	0.087123	0.113768	0.153121	0.129903	0.061833	0.097372	0.069967	0.147344	0.153897	0.147998	0.185606	0.232875	0.131575	0.176446	0.142979	0.105374	0.119667	0.121292	0.055841	0.103177	0.093547
0.059579	0.061265	0.04037	0.061671	0.050744	0.04561	0.037926	0.043296	0.038406	0.060091	0.060819	0.053584	0.23655	0.18175	0.199777	0.214357	0.170385	0.143982	0.08761	0.09134	0.080608	0.119993	0.209926	0.15549	0.265761	0.27952	0.257781	0.109819	0.101027	0.087809	0.11479	0.154343	0.130672	0.061923	0.097703	0.071003	0.148925	0.156229	0.150018	0.187468	0.234824	0.132491	0.177185	0.143613	0.105997	0.120034	0.121949	0.056191	0.103617	0.093649
0.059596	0.061626	0.040469	0.062279	0.051077	0.046067	0.038501	0.044152	0.038166	0.06064	0.061126	0.053895	0.238256	0.183377	0.200728	0.215818	0.171687	0.144282	0.088795	0.091985	0.081542	0.120802	0.211756	0.156619	0.268343	0.282531	0.26053	0.110404	0.101554	0.088223	0.115544	0.155483	0.131191	0.062974	0.097812	0.072148	0.150436	0.157957	0.151649	0.189335	0.236934	0.13384	0.178406	0.144509	0.107018	0.120643	0.123161	0.056456	0.103906	0.094134
0.060061	0.062042	0.040638	0.062365	0.051449	0.045885	0.03897	0.045058	0.038321	0.060874	0.061101	0.054051	0.240084	0.184613	0.201996	0.216788	0.172683	0.144739	0.089619	0.092921	0.081963	0.121896	0.213279	0.158418	0.271277	0.285924	0.263563	0.111209	0.10208	0.089004	0.116334	0.156435	0.132421	0.064349	0.098086	0.073007	0.152011	0.15957	0.153546	0.190742	0.239465	0.135049	0.179362	0.145536	0.107852	0.121305	0.123885	0.056923	0.104875	0.094527
0.060393	0.062419	0.040789	0.062891	0.05193	0.045908	0.039519	0.045558	0.038817	0.06134	0.061771	0.054555	0.242041	0.185575	0.202762	0.218156	0.173586	0.144803	0.090111	0.093554	0.082434	0.122839	0.215395	0.159889	0.274508	0.288693	0.266159	0.111601	0.102593	0.08982	0.117139	0.157429	0.13342	0.065287	0.098198	0.073828	0.153675	0.160836	0.155093	0.192301	0.241642	0.13675	0.180279	0.146168	0.108321	0.121595	0.124558	0.057749	0.105247	0.094892
0.060545	0.062379	0.040672	0.063439	0.052127	0.045715	0.039535	0.045748	0.039319	0.061541	0.06207	0.055372	0.243545	0.186762	0.203795	0.219228	0.174797	0.145397	0.090507	0.094571	0.082551	0.124245	0.216909	0.161552	0.277801	0.291675	0.268885	0.112235	0.103477	0.090429	0.117808	0.158259	0.134452	0.065757	0.098534	0.07428	0.154992	0.162511	0.156932	0.194257	0.243862	0.138185	0.181304	0.146989	0.109229	0.122031	0.124777	0.058236	0.106002	0.095676
0.060829	0.062652	0.041048	0.064005	0.052193	0.046068	0.040237	0.046226	0.03986	0.061865	0.061961	0.05619	0.245365	0.18813	0.204721	0.220288	0.175638	0.146126	0.091511	0.095182	0.082985	0.125613	0.218616	0.162372	0.280591	0.294288	0.271433	0.112846	0.104558	0.091174	0.11848	0.159043	0.13562	0.066412	0.09879	0.07489	0.15656	0.164392	0.158584	0.195951	0.245665	0.139623	0.182125	0.147801	0.11021	0.12296	0.125573	0.05864	0.106914	0.096543
0.06137	0.062654	0.041318	0.064442	0.051709	0.046469	0.040695	0.046724	0.041014	0.062553	0.062423	0.056444	0.246928	0.189615	0.205841	0.221184	0.176532	0.147026	0.092224	0.096109	0.083366	0.126326	0.219979	0.163592	0.284081	0.296568	0.274076	0.113409	0.105559	0.0917	0.119621	0.159947	0.136255	0.066913	0.099259	0.075503	0.158425	0.166172	0.160409	0.198076	0.247506	0.140714	0.183066	0.148874	0.110397	0.12317	0.126322	0.059505	0.107833	0.09689
0.061871	0.063472	0.041414	0.064877	0.052214	0.046872	0.041351	0.046344	0.041388	0.062719	0.06264	0.056514	0.248379	0.19092	0.206667	0.222255	0.177321	0.147727	0.092848	0.096854	0.083756	0.127181	0.221316	0.164681	0.286911	0.298955	0.276629	0.113854	0.107015	0.092236	0.12047	0.160749	0.137684	0.067087	0.099947	0.075939	0.160123	0.167711	0.162001	0.200126	0.249637	0.142142	0.184247	0.149696	0.111087	0.124083	0.126777	0.059875	0.108872	0.097293
0.062347	0.063545	0.041934	0.065174	0.052433	0.047016	0.04212	0.046194	0.041935	0.062961	0.062937	0.056643	0.249925	0.191711	0.208129	0.223355	0.177967	0.148112	0.093141	0.097746	0.084281	0.128234	0.222457	0.166184	0.290445	0.301746	0.279604	0.114526	0.108015	0.092936	0.121452	0.161764	0.138873	0.067513	0.100465	0.076668	0.161704	0.169288	0.163711	0.202282	0.251617	0.143201	0.185441	0.151017	0.111781	0.124904	0.126803	0.06041	0.109683	0.097684
0.062598	0.063378	0.04242	0.065774	0.052595	0.04723	0.042337	0.046201	0.042339	0.063065	0.063355	0.056824	0.2514	0.193112	0.209201	0.224512	0.178515	0.149017	0.09353	0.098526	0.085114	0.12883	0.223519	0.167428	0.293228	0.30452	0.282454	0.115477	0.108805	0.093925	0.121981	0.162505	0.139847	0.068348	0.100606	0.077237	0.163443	0.171174	0.165418	0.204342	0.253361	0.144874	0.186458	0.151481	0.112072	0.125827	0.127523	0.061111	0.110506	0.098035
0.063484	0.063412	0.042808	0.066274	0.053019	0.047874	0.042993	0.04647	0.04232	0.063242	0.063749	0.056741	0.253153	0.194143	0.210028	0.225257	0.17955	0.149871	0.094232	0.099037	0.085667	0.129686	0.224687	0.168749	0.296003	0.306847	0.285227	0.116554	0.110218	0.094744	0.122847	0.163109	0.140865	0.068243	0.101779	0.077736	0.16499	0.173373	0.167027	0.206346	0.255272	0.146088	0.187394	0.152456	0.112523	0.126347	0.128001	0.061628	0.111407	0.098504
0.063902	0.063835	0.043217	0.066696	0.052753	0.048088	0.043447	0.046374	0.042772	0.06338	0.063936	0.056353	0.254612	0.195011	0.211337	0.226476	0.180365	0.150779	0.095233	0.0997	0.086739	0.130542	0.225894	0.170381	0.299228	0.3097	0.288265	0.117533	0.110844	0.09515	0.123585	0.163777	0.142401	0.068903	0.10281	0.077657	0.166604	0.174917	0.168677	0.208065	0.257239	0.14728	0.188345	0.153437	0.112739	0.126708	0.128905	0.062132	0.111987	0.099307
0.064144	0.064105	0.043322	0.066733	0.053116	0.0487	0.04399	0.046865	0.043014	0.063572	0.064019	0.056385	0.256596	0.196378	0.21206	0.227267	0.181351	0.151858	0.096111	0.100018	0.087223	0.13137	0.227362	0.17175	0.302219	0.312961	0.290943	0.118825	0.111271	0.095961	0.124703	0.164569	0.143151	0.069415	0.10324	0.076918	0.168239	0.176419	0.169406	0.210106	0.259399	0.148524	0.189371	0.154395	0.113082	0.126942	0.129473	0.062161	0.112634	0.099829
0.064575	0.063866	0.044023	0.067019	0.053577	0.049363	0.044164	0.046718	0.042552	0.06399	0.064479	0.056284	0.258699	0.197557	0.212813	0.228345	0.181772	0.152507	0.096773	0.100405	0.087307	0.13245	0.22863	0.172806	0.305115	0.316715	0.2937	0.119586	0.111716	0.096518	0.125285	0.165651	0.143646	0.069486	0.103612	0.077059	0.169928	0.177916	0.170804	0.21192	0.261482	0.149536	0.189849	0.155214	0.113736	0.127256	0.129809	0.06237	0.112939	0.100517
0.064966	0.063792	0.044255	0.06751	0.053648	0.049887	0.044681	0.046584	0.042493	0.064499	0.06489	0.05636	0.260496	0.198738	0.213976	0.229606	0.182678	0.152837	0.097614	0.101128	0.088059	0.133476	0.229968	0.173903	0.308314	0.319609	0.296657	0.120088	0.112239	0.097087	0.126325	0.166696	0.144495	0.069265	0.103899	0.076734	0.171714	0.180183	0.172175	0.21414	0.263433	0.150728	0.190137	0.155846	0.11373	0.127201	0.130493	0.06292	0.113151	0.100829
0.065206	0.063598	0.044636	0.068188	0.054214	0.05024	0.044881	0.046911	0.042247	0.064696	0.065423	0.05636	0.262672	0.199879	0.214659	0.230359	0.182942	0.153306	0.098233	0.102038	0.088609	0.134659	0.23165	0.174854	0.310992	0.322601	0.299712	0.120705	0.112789	0.097599	0.127142	0.167027	0.145414	0.069874	0.10459	0.07677	0.173814	0.181627	0.173579	0.215941	0.265234	0.151267	0.191008	0.155993	0.113867	0.127732	0.130556	0.063276	0.113216	0.101364
0.065435	0.063826	0.044578	0.068708	0.054602	0.050563	0.044695	0.047253	0.042262	0.065239	0.065759	0.056509	0.264661	0.200849	0.215454	0.231467	0.183612	0.153872	0.098601	0.102887	0.089535	0.135378	0.233182	0.176003	0.313684	0.325074	0.302573	0.121348	0.113174	0.09816	0.128142	0.168298	0.145991	0.070247	0.105273	0.076895	0.175949	0.183301	0.174974	0.218201	0.267348	0.15201	0.191853	0.156201	0.114039	0.128175	0.130833	0.063609	0.113571	0.101849
0.065657	0.064193	0.044925	0.068741	0.054992	0.051266	0.045106	0.04735	0.042166	0.065272	0.065893	0.056636	0.266718	0.202084	0.216519	0.23193	0.18389	0.154783	0.099097	0.103152	0.089922	0.136165	0.234536	0.177215	0.316528	0.328003	0.305984	0.121791	0.113277	0.098579	0.129063	0.169367	0.146677	0.070706	0.105496	0.077078	0.177846	0.184945	0.176681	0.220192	0.269387	0.153177	0.192847	0.156846	0.114259	0.128685	0.13122	0.063765	0.113809	0.102058
0.065436	0.064117	0.044689	0.069078	0.054787	0.051152	0.044791	0.047366	0.041647	0.065684	0.066013	0.056862	0.267953	0.203348	0.217071	0.232643	0.185119	0.155257	0.099211	0.103682	0.09066	0.136827	0.236019	0.178549	0.319269	0.331081	0.308511	0.12279	0.113533	0.098923	0.130106	0.170488	0.147324	0.070369	0.10538	0.077459	0.179364	0.186257	0.178304	0.221754	0.271746	0.154008	0.193444	0.157788	0.114882	0.128508	0.131977	0.063739	0.114315	0.102794
0.065331	0.064696	0.044714	0.068917	0.055321	0.051321	0.044205	0.047735	0.041315	0.066087	0.066314	0.056936	0.269608	0.204845	0.218174	0.233766	0.18565	0.156216	0.099677	0.10393	0.090959	0.137514	0.237441	0.179736	0.321681	0.334474	0.311279	0.123519	0.114197	0.09956	0.13095	0.171655	0.148075	0.070728	0.105377	0.0775	0.181625	0.187685	0.180143	0.223465	0.273306	0.154669	0.194196	0.158536	0.114939	0.129012	0.13312	0.063803	0.114824	0.102974
0.065354	0.065182	0.044892	0.069003	0.055548	0.051364	0.044112	0.047793	0.041162	0.066273	0.066745	0.057118	0.27106	0.205889	0.21908	0.235061	0.186493	0.156553	0.100401	0.104252	0.091499	0.138533	0.239068	0.180817	0.324667	0.337575	0.314115	0.123963	0.114512	0.099962	0.132093	0.172734	0.148777	0.071468	0.105324	0.077965	0.183449	0.189183	0.181689	0.225275	0.275377	0.155705	0.194626	0.159031	0.115195	0.129024	0.13404	0.064344	0.115392	0.103759
0.065221	0.065242	0.045231	0.069355	0.055882	0.05152	0.044051	0.048495	0.040807	0.066373	0.066891	0.057078	0.272768	0.206866	0.220153	0.236099	0.187012	0.156402	0.101056	0.104816	0.092077	0.139408	0.240471	0.182088	0.327271	0.340467	0.316683	0.124444	0.115295	0.100096	0.132603	0.173971	0.149598	0.072346	0.106213	0.078151	0.185266	0.190591	0.183837	0.226843	0.278012	0.156797	0.195309	0.160233	0.115598	0.129608	0.134869	0.064155	0.115829	0.104526
0.065608	0.065725	0.045429	0.068916	0.056081	0.051689	0.043762	0.049343	0.040758	0.0663	0.067204	0.057365	0.274902	0.207927	0.22129	0.237101	0.187642	0.157045	0.101264	0.10554	0.092108	0.14011	0.241962	0.183653	0.330556	0.343587	0.319453	0.124884	0.115496	0.100248	0.133221	0.174784	0.150594	0.072953	0.106785	0.07837	0.186572	0.191939	0.185273	0.22837	0.280325	0.157618	0.195719	0.1606	0.11567	0.130068	0.135207	0.064435	0.116683	0.105102
0.065352	0.065828	0.045255	0.068998	0.056325	0.05184	0.043667	0.049812	0.040654	0.0664	0.067365	0.057981	0.27664	0.209229	0.222058	0.238426	0.188532	0.157413	0.101976	0.105847	0.092031	0.141163	0.243592	0.184601	0.333536	0.346567	0.321581	0.1253	0.116498	0.100485	0.133694	0.175401	0.151186	0.0735	0.10721	0.078429	0.188182	0.19353	0.187272	0.229994	0.282397	0.158838	0.196703	0.161077	0.11637	0.13062	0.135626	0.06494	0.116741	0.105818
0.065659	0.065968	0.045096	0.069745	0.056213	0.051904	0.043286	0.050171	0.040598	0.066827	0.067349	0.058188	0.278259	0.21061	0.222943	0.23954	0.18906	0.157987	0.102542	0.106404	0.092252	0.142298	0.244831	0.185798	0.336658	0.349363	0.324562	0.125948	0.117529	0.100933	0.134468	0.176128	0.152446	0.073923	0.108016	0.07889	0.189766	0.195296	0.189576	0.231669	0.284572	0.159571	0.197434	0.16188	0.116687	0.131091	0.135861	0.064856	0.117633	0.106331
0.065827	0.066315	0.045345	0.070059	0.056268	0.052046	0.043603	0.050605	0.040788	0.067344	0.067219	0.058579	0.280219	0.211686	0.223993	0.240781	0.189801	0.158847	0.103371	0.107254	0.092611	0.142892	0.246406	0.186565	0.339672	0.3519	0.3273	0.126735	0.118405	0.101114	0.135227	0.176999	0.153314	0.074116	0.108772	0.079264	0.191349	0.197354	0.191338	0.233256	0.286303	0.160518	0.198113	0.162424	0.117287	0.131837	0.136849	0.064855	0.118545	0.106398
0.06628	0.066508	0.04496	0.07036	0.056725	0.051769	0.044261	0.050558	0.040859	0.067963	0.067615	0.058841	0.281893	0.212522	0.225443	0.241821	0.190612	0.159848	0.104133	0.108259	0.093513	0.143505	0.247817	0.187938	0.343432	0.354438	0.329535	0.127357	0.119255	0.101258	0.13591	0.178073	0.154175	0.074837	0.109295	0.079994	0.193031	0.199244	0.192981	0.235086	0.288028	0.161938	0.198678	0.163304	0.117795	0.131836	0.13724	0.065407	0.11976	0.106426
0.066686	0.066821	0.045129	0.071005	0.057134	0.05139	0.044397	0.050208	0.04109	0.067786	0.067661	0.059019	0.283869	0.213522	0.226528	0.242761	0.190587	0.160756	0.105153	0.108761	0.094498	0.144606	0.249387	0.18908	0.346845	0.357149	0.33243	0.128158	0.120084	0.101916	0.136446	0.178619	0.155601	0.075495	0.109759	0.080704	0.194337	0.200906	0.19523	0.236744	0.290029	0.163827	0.199591	0.163926	0.118779	0.13252	0.137599	0.065527	0.120267	0.106584
0.067438	0.066521	0.045097	0.070897	0.056992	0.050939	0.044697	0.050606	0.041423	0.068183	0.067735	0.059301	0.28547	0.214424	0.228244	0.243404	0.191423	0.161098	0.105685	0.109413	0.095256	0.145237	0.250618	0.190647	0.350162	0.360163	0.334662	0.129066	0.12064	0.10245	0.137122	0.179669	0.156303	0.076052	0.110702	0.08161	0.195706	0.202829	0.196873	0.238348	0.291788	0.165096	0.200798	0.164739	0.119489	0.132774	0.137486	0.066084	0.120981	0.106863
0.067844	0.066822	0.044812	0.071281	0.057514	0.05058	0.045061	0.051134	0.041643	0.068137	0.067774	0.058709	0.287141	0.215705	0.229416	0.244197	0.192087	0.161942	0.106678	0.110138	0.095297	0.146082	0.252056	0.19173	0.352651	0.363216	0.337615	0.130073	0.12119	0.103002	0.137564	0.180685	0.157468	0.076843	0.112092	0.082319	0.197434	0.204758	0.198285	0.240256	0.293996	0.166535	0.201689	0.165119	0.119935	0.133066	0.138355	0.066482	0.121778	0.107026
0.068207	0.066954	0.044745	0.071485	0.057689	0.050362	0.045649	0.051234	0.041975	0.068641	0.068085	0.058757	0.288666	0.216382	0.230659	0.244963	0.192636	0.162922	0.107578	0.110736	0.096005	0.146749	0.253181	0.193316	0.355687	0.365962	0.340091	0.131065	0.121933	0.102912	0.138375	0.181561	0.158584	0.076949	0.112655	0.082944	0.198729	0.206821	0.199326	0.242187	0.29604	0.167358	0.202454	0.165791	0.120663	0.133335	0.138303	0.066653	0.122124	0.107372
0.068596	0.066752	0.044475	0.071574	0.058007	0.050638	0.046416	0.050934	0.042333	0.069065	0.068155	0.058986	0.289891	0.217415	0.231937	0.24526	0.19335	0.163578	0.108743	0.111534	0.09652	0.147574	0.254532	0.194559	0.358774	0.369153	0.343181	0.132319	0.121958	0.103182	0.138803	0.182439	0.159576	0.077389	0.112977	0.083156	0.200204	0.208321	0.200594	0.243685	0.298231	0.168434	0.203008	0.166028	0.120947	0.134012	0.138996	0.06682	0.122506	0.107712
0.068917	0.066673	0.044399	0.071987	0.058165	0.051015	0.047049	0.051515	0.042917	0.069477	0.068238	0.059632	0.291452	0.218579	0.232335	0.245296	0.19404	0.164594	0.109599	0.11222	0.096833	0.14802	0.256309	0.195745	0.361696	0.372484	0.345607	0.13295	0.122186	0.103554	0.139266	0.183271	0.160463	0.077956	0.113289	0.083257	0.201664	0.209955	0.20199	0.245609	0.30015	0.169604	0.203373	0.167048	0.121687	0.134278	0.13898	0.067284	0.122521	0.107991
0.06965	0.066327	0.044185	0.072361	0.058515	0.051348	0.047439	0.051429	0.043145	0.069594	0.06893	0.059736	0.293357	0.219567	0.232845	0.245732	0.19445	0.164919	0.110408	0.113287	0.097385	0.148841	0.257763	0.196809	0.364556	0.375505	0.348395	0.133496	0.122823	0.104219	0.139727	0.184342	0.161272	0.078336	0.113898	0.084238	0.203088	0.212003	0.203817	0.247064	0.302058	0.171	0.204179	0.167506	0.121838	0.134789	0.13922	0.067707	0.12268	0.108376
0.06952	0.066557	0.044019	0.073288	0.058706	0.051294	0.047998	0.051787	0.043846	0.06963	0.069265	0.059863	0.294695	0.220635	0.234222	0.246142	0.195286	0.165636	0.111018	0.114592	0.098138	0.149349	0.259154	0.197763	0.367375	0.37802	0.35093	0.133983	0.123752	0.104826	0.140574	0.18525	0.161767	0.078256	0.115024	0.08439	0.204791	0.213545	0.205585	0.249007	0.303963	0.172249	0.204852	0.167771	0.122132	0.13521	0.139487	0.068643	0.122793	0.108464
0.069707	0.067122	0.044086	0.074015	0.058619	0.051421	0.048192	0.052329	0.044074	0.069879	0.069836	0.060253	0.296132	0.221558	0.234755	0.246165	0.195761	0.166381	0.11155	0.115633	0.098844	0.149978	0.260856	0.198848	0.370254	0.381006	0.353352	0.134478	0.124259	0.105732	0.141464	0.185814	0.162092	0.079024	0.115639	0.085222	0.206576	0.214426	0.207514	0.250727	0.305831	0.17319	0.205348	0.168406	0.122941	0.136309	0.139966	0.068969	0.123131	0.109278
0.069606	0.067577	0.044061	0.074318	0.058636	0.051864	0.048261	0.052355	0.044886	0.070291	0.069837	0.060316	0.297338	0.222064	0.235449	0.246393	0.196045	0.167279	0.111528	0.116469	0.099339	0.150726	0.262292	0.199731	0.372891	0.383933	0.355744	0.135076	0.124265	0.106157	0.142754	0.18701	0.16236	0.079276	0.115738	0.085264	0.208444	0.215685	0.208913	0.252871	0.307764	0.174257	0.205644	0.169045	0.123836	0.136557	0.14054	0.069435	0.12333	0.109843
0.069686	0.067805	0.04434	0.074382	0.058739	0.052406	0.048622	0.052027	0.045095	0.070424	0.070159	0.060183	0.298573	0.223439	0.235967	0.246333	0.196537	0.168238	0.111874	0.116819	0.09969	0.151766	0.263802	0.201028	0.375674	0.387424	0.35859	0.135269	0.124837	0.106922	0.143667	0.187842	0.162956	0.079492	0.115871	0.08584	0.21014	0.216716	0.21045	0.25447	0.309418	0.175528	0.205675	0.17006	0.124824	0.137062	0.140698	0.07015	0.123741	0.110514
0.069589	0.067916	0.044004	0.074232	0.058683	0.052805	0.048475	0.052073	0.045258	0.070902	0.070579	0.060328	0.299687	0.224614	0.23687	0.247126	0.197266	0.168894	0.112213	0.117569	0.100282	0.152097	0.26516	0.202082	0.378459	0.390665	0.36092	0.135821	0.125642	0.107658	0.144481	0.188574	0.163715	0.079616	0.115882	0.085843	0.212346	0.217578	0.212057	0.256092	0.311352	0.176395	0.205973	0.170609	0.125547	0.137374	0.141548	0.07011	0.124345	0.111068
0.069543	0.068627	0.044238	0.074076	0.059096	0.053348	0.048761	0.052701	0.045749	0.071322	0.071032	0.060395	0.300764	0.225278	0.237851	0.247888	0.197865	0.169764	0.112832	0.118233	0.100991	0.15264	0.266635	0.203028	0.381104	0.3935	0.363493	0.136229	0.126023	0.108412	0.145413	0.189497	0.164167	0.079791	0.115954	0.086126	0.214743	0.218818	0.213498	0.257754	0.313125	0.177247	0.206495	0.170964	0.126132	0.137954	0.142189	0.070337	0.124752	0.111623
0.069202	0.068799	0.044474	0.073999	0.059473	0.053696	0.048694	0.05304	0.04594	0.071353	0.071019	0.06048	0.302383	0.226089	0.238634	0.248739	0.198721	0.169989	0.113496	0.11895	0.101761	0.153499	0.2683	0.204106	0.383948	0.396076	0.366537	0.136953	0.126552	0.109133	0.14611	0.190177	0.164489	0.080235	0.116048	0.086574	0.216913	0.22028	0.215251	0.259284	0.315509	0.178692	0.207102	0.171431	0.127104	0.138351	0.142688	0.070534	0.125016	0.112459
0.068915	0.068904	0.045102	0.074062	0.059838	0.05412	0.048932	0.053709	0.045958	0.071772	0.070946	0.060637	0.304154	0.22713	0.239772	0.249774	0.19916	0.17042	0.113767	0.119335	0.10201	0.154022	0.269686	0.205343	0.386909	0.399173	0.369193	0.137193	0.127231	0.109759	0.146658	0.190894	0.164908	0.080446	0.116406	0.086991	0.218481	0.221861	0.216789	0.260909	0.31751	0.179956	0.207534	0.172311	0.127423	0.13851	0.143187	0.070956	0.125514	0.113271
0.06907	0.069043	0.044709	0.074448	0.0601	0.054583	0.048869	0.053839	0.045854	0.072251	0.070877	0.06047	0.306112	0.228247	0.240451	0.250978	0.200134	0.171233	0.114227	0.119558	0.102386	0.155129	0.271123	0.206346	0.389997	0.401658	0.371807	0.137934	0.127312	0.110296	0.147311	0.19178	0.16539	0.080555	0.1163	0.087475	0.220353	0.223251	0.218087	0.262657	0.319058	0.180666	0.208078	0.172698	0.127921	0.138735	0.143577	0.071602	0.126166	0.113912
0.069122	0.069098	0.045083	0.075044	0.060118	0.054985	0.048813	0.053901	0.045869	0.072559	0.071185	0.060344	0.307806	0.229201	0.241166	0.252214	0.200453	0.171938	0.114878	0.119515	0.102992	0.155823	0.272505	0.207225	0.392627	0.404625	0.374241	0.138598	0.127762	0.11087	0.147857	0.19265	0.166189	0.081024	0.116793	0.087745	0.22272	0.225253	0.219447	0.264043	0.32112	0.181913	0.20904	0.173153	0.128586	0.138967	0.144018	0.071638	0.126748	0.114198
0.069251	0.069165	0.045454	0.075601	0.060011	0.055395	0.048486	0.05407	0.045712	0.073174	0.071591	0.060277	0.309219	0.229977	0.242245	0.253109	0.201035	0.172581	0.115126	0.12013	0.103429	0.156748	0.273945	0.208393	0.395492	0.407234	0.377179	0.13905	0.128234	0.111031	0.148773	0.193468	0.16733	0.080905	0.117271	0.088319	0.224565	0.227376	0.220757	0.265573	0.322675	0.182837	0.209611	0.173285	0.128521	0.139311	0.144258	0.071645	0.127488	0.11439
0.069124	0.06906	0.045658	0.075659	0.06013	0.055223	0.048493	0.05405	0.0456	0.073185	0.07191	0.060525	0.310585	0.230733	0.243546	0.254115	0.20192	0.173478	0.115642	0.120796	0.104159	0.15767	0.27575	0.209497	0.398338	0.409767	0.379562	0.139858	0.128721	0.111463	0.149697	0.194256	0.16814	0.080949	0.117505	0.088247	0.226232	0.229226	0.22195	0.267302	0.324029	0.183577	0.210154	0.173606	0.12907	0.139505	0.144847	0.071887	0.127971	0.114337
0.069405	0.069074	0.045446	0.075636	0.060474	0.054796	0.048456	0.053755	0.045332	0.073457	0.072014	0.060795	0.311918	0.231163	0.244512	0.25498	0.202728	0.174121	0.116402	0.121014	0.105298	0.158817	0.277436	0.210859	0.40122	0.412569	0.381971	0.140567	0.128911	0.112207	0.150689	0.194973	0.169047	0.081282	0.117699	0.088772	0.227844	0.230779	0.223296	0.269113	0.325557	0.184914	0.210853	0.173931	0.129395	0.139798	0.145291	0.072101	0.128056	0.114634
0.069272	0.06879	0.04567	0.075808	0.060609	0.054595	0.04784	0.053616	0.045133	0.073596	0.072419	0.060671	0.313563	0.232076	0.245531	0.255538	0.203127	0.174836	0.116935	0.121129	0.105694	0.159787	0.278642	0.211999	0.403758	0.415424	0.384398	0.141393	0.129388	0.112836	0.151705	0.196043	0.170327	0.081467	0.118052	0.089204	0.229139	0.232545	0.225014	0.270742	0.327374	0.185882	0.211651	0.174211	0.129466	0.139814	0.145666	0.072034	0.128316	0.115332
0.069404	0.068542	0.045839	0.075209	0.060819	0.054922	0.048002	0.053307	0.044581	0.073674	0.072763	0.06043	0.314387	0.232973	0.246623	0.256454	0.204219	0.175046	0.117289	0.121164	0.105836	0.160324	0.280015	0.213261	0.406071	0.41802	0.386606	0.142117	0.129701	0.113162	0.152634	0.197447	0.171128	0.081531	0.118286	0.089606	0.230954	0.234549	0.226143	0.272634	0.328991	0.186691	0.21273	0.174226	0.129501	0.140116	0.146466	0.072252	0.129017	0.115346
0.069468	0.068576	0.045951	0.07539	0.061496	0.054799	0.048511	0.05321	0.044104	0.073521	0.073097	0.060342	0.315385	0.233492	0.247601	0.256965	0.204746	0.175888	0.117562	0.121773	0.106432	0.161518	0.281364	0.214715	0.408406	0.421219	0.389439	0.142669	0.130353	0.113514	0.153482	0.198534	0.17249	0.081784	0.118597	0.090086	0.232433	0.237257	0.227478	0.274758	0.33105	0.187578	0.212997	0.174349	0.129575	0.140657	0.147041	0.072104	0.12915	0.115533
0.069391	0.068315	0.046228	0.07599	0.061408	0.054611	0.048821	0.052584	0.043928	0.073879	0.073408	0.061255	0.316491	0.234152	0.248112	0.257445	0.205659	0.176407	0.118197	0.122063	0.107421	0.162193	0.282665	0.216178	0.411378	0.423409	0.39192	0.143358	0.131102	0.113979	0.154083	0.199466	0.173331	0.081768	0.118378	0.090213	0.233845	0.239526	0.229166	0.276744	0.332461	0.188268	0.213244	0.17424	0.129701	0.141543	0.147068	0.072069	0.129288	0.115776
0.070039	0.068402	0.046466	0.076434	0.06135	0.054679	0.049019	0.052546	0.043848	0.074115	0.073115	0.061949	0.317836	0.23488	0.248548	0.257844	0.206721	0.176904	0.118707	0.122366	0.107883	0.163086	0.284155	0.217596	0.414053	0.426086	0.394863	0.14402	0.13145	0.114615	0.154813	0.200477	0.174491	0.082038	0.118851	0.09024	0.23529	0.24103	0.231098	0.278202	0.334464	0.189172	0.213375	0.17469	0.129793	0.142231	0.147923	0.071967	0.129777	0.115926
0.070539	0.068569	0.047147	0.076667	0.061203	0.05487	0.049106	0.052762	0.044242	0.074024	0.073334	0.062627	0.319135	0.235829	0.249144	0.258648	0.207141	0.177565	0.119388	0.122598	0.108343	0.164112	0.285623	0.218972	0.416684	0.42889	0.396739	0.14426	0.132278	0.114936	0.155396	0.201735	0.175649	0.082875	0.1194	0.090414	0.237039	0.242952	0.233039	0.280092	0.336358	0.190193	0.213396	0.175399	0.129834	0.142659	0.148211	0.07209	0.130227	0.116546
0.071492	0.068671	0.047377	0.076818	0.061264	0.054906	0.049314	0.052904	0.044321	0.073881	0.073517	0.062637	0.320982	0.236598	0.249847	0.259305	0.207895	0.177741	0.119799	0.123022	0.108831	0.164973	0.287304	0.220083	0.419152	0.431449	0.398788	0.145276	0.133125	0.115556	0.15614	0.202664	0.176397	0.083194	0.120468	0.090749	0.238463	0.244791	0.234701	0.281695	0.338125	0.191126	0.214049	0.175519	0.129827	0.143383	0.149208	0.072071	0.130322	0.11671
0.071696	0.069367	0.047742	0.077427	0.060702	0.054585	0.049388	0.053385	0.044558	0.074387	0.07342	0.062915	0.322084	0.237558	0.250898	0.2598	0.2087	0.178247	0.120169	0.123401	0.108829	0.165381	0.288833	0.221386	0.421656	0.434	0.401007	0.145529	0.133569	0.115952	0.15694	0.204006	0.176835	0.083353	0.121296	0.090923	0.240121	0.245619	0.236465	0.283509	0.339625	0.191685	0.213962	0.176091	0.129873	0.143664	0.149726	0.072253	0.130819	0.117024
0.072075	0.069656	0.047837	0.077017	0.060642	0.054435	0.049338	0.053636	0.044766	0.074324	0.073821	0.06332	0.323205	0.238157	0.251187	0.260776	0.208982	0.178532	0.121002	0.123768	0.109308	0.166243	0.290286	0.222814	0.424643	0.437053	0.402984	0.146074	0.134126	0.116491	0.157643	0.204988	0.177484	0.084134	0.121848	0.091344	0.242054	0.247008	0.238133	0.28527	0.341357	0.192706	0.214129	0.176935	0.130719	0.144317	0.150162	0.072127	0.130983	0.117661
0.071966	0.069941	0.047863	0.077065	0.060564	0.054581	0.049276	0.053756	0.045034	0.074359	0.073824	0.063165	0.324641	0.23897	0.25171	0.261366	0.209222	0.178761	0.121496	0.124647	0.109344	0.167292	0.291741	0.223894	0.427012	0.439934	0.405738	0.146323	0.134607	0.116813	0.158328	0.205734	0.178144	0.084481	0.122054	0.091374	0.243929	0.248385	0.239788	0.287044	0.343098	0.193326	0.214636	0.17723	0.131209	0.144426	0.150334	0.072374	0.131137	0.117774
0.072445	0.070518	0.047769	0.076847	0.060878	0.054468	0.049602	0.05433	0.044754	0.07436	0.07392	0.06346	0.325922	0.240424	0.252936	0.26205	0.210202	0.179135	0.122523	0.125231	0.109475	0.167661	0.293066	0.225236	0.42979	0.442691	0.408384	0.146537	0.135422	0.117248	0.159026	0.206356	0.178602	0.085027	0.122389	0.091845	0.245809	0.250016	0.241592	0.288394	0.345037	0.19416	0.215164	0.177811	0.131999	0.1448	0.150477	0.072147	0.131575	0.118115
0.072451	0.071123	0.047565	0.076918	0.060879	0.054506	0.049951	0.054821	0.04514	0.074521	0.07413	0.063779	0.327258	0.241229	0.253659	0.262986	0.210722	0.179623	0.123398	0.126146	0.109777	0.167746	0.294561	0.226195	0.432312	0.445203	0.41131	0.147151	0.135842	0.117506	0.159508	0.207104	0.179218	0.085569	0.122507	0.091745	0.247734	0.252145	0.243686	0.290056	0.347026	0.195086	0.215778	0.178208	0.132539	0.144862	0.151371	0.072333	0.132046	0.11825
0.072607	0.071594	0.047344	0.07728	0.060671	0.054202	0.050393	0.055586	0.045154	0.074564	0.073863	0.063693	0.328749	0.241977	0.254064	0.264018	0.211335	0.180348	0.124384	0.126741	0.110474	0.168515	0.296396	0.227661	0.434776	0.447469	0.414129	0.147782	0.136259	0.118163	0.160263	0.207954	0.179624	0.085634	0.122949	0.092101	0.249157	0.253947	0.245581	0.291454	0.348844	0.195934	0.216578	0.178637	0.133267	0.145105	0.151269	0.072791	0.132302	0.118859
0.072388	0.072108	0.047368	0.077414	0.061201	0.053965	0.050305	0.055398	0.045123	0.074545	0.073998	0.063976	0.330517	0.242976	0.254793	0.265196	0.211727	0.180795	0.125141	0.127754	0.110872	0.169207	0.298038	0.229227	0.437209	0.450256	0.417134	0.148751	0.136849	0.118656	0.161001	0.208487	0.18039	0.085971	0.123304	0.092441	0.251099	0.255574	0.247082	0.293014	0.350614	0.197081	0.217476	0.179452	0.133746	0.144839	0.151873	0.073622	0.132978	0.119396
0.073018	0.071643	0.047441	0.078221	0.061393	0.054199	0.050681	0.055334	0.045274	0.075065	0.074472	0.064251	0.33223	0.244053	0.255627	0.265985	0.211864	0.181439	0.125589	0.128064	0.111126	0.170008	0.299006	0.230178	0.440243	0.45303	0.419632	0.14932	0.136884	0.118753	0.161678	0.209214	0.181149	0.086048	0.123781	0.092748	0.252766	0.257244	0.248396	0.294855	0.352258	0.1981	0.218036	0.180165	0.134091	0.145023	0.152335	0.07415	0.133581	0.119678
0.073265	0.071404	0.046986	0.07906	0.061357	0.054697	0.050593	0.055536	0.045466	0.075552	0.074605	0.063861	0.333455	0.244879	0.256152	0.266438	0.21229	0.182448	0.126827	0.128747	0.111476	0.171116	0.300509	0.231521	0.44324	0.455617	0.422527	0.150393	0.137064	0.119204	0.1622	0.209862	0.181941	0.086392	0.124402	0.092813	0.254354	0.258971	0.250134	0.296294	0.354367	0.198656	0.21903	0.180755	0.134476	0.145108	0.15246	0.074168	0.134165	0.119729
0.073426	0.071518	0.047311	0.079242	0.061128	0.055001	0.050491	0.056074	0.045828	0.075534	0.075237	0.063543	0.334701	0.24588	0.257181	0.26734	0.212035	0.183541	0.127578	0.129821	0.112186	0.171363	0.301659	0.232463	0.446071	0.458681	0.425257	0.150957	0.137656	0.119333	0.162845	0.210066	0.182731	0.086641	0.125191	0.092835	0.256092	0.26047	0.251387	0.297417	0.356102	0.199845	0.219522	0.181025	0.134824	0.145151	0.152879	0.074188	0.13455	0.119551
0.073184	0.071785	0.047132	0.07962	0.061463	0.055154	0.050726	0.056197	0.045692	0.075813	0.075541	0.063615	0.335702	0.246372	0.257887	0.268043	0.212809	0.184022	0.128243	0.130535	0.11268	0.172677	0.303036	0.233702	0.448962	0.46123	0.428336	0.15173	0.138178	0.119652	0.16375	0.210217	0.183599	0.086863	0.125912	0.09318	0.257602	0.262037	0.252742	0.298735	0.357864	0.200807	0.220153	0.1815	0.135365	0.145296	0.153411	0.074418	0.134903	0.119742
0.073386	0.072042	0.046587	0.080504	0.062013	0.055309	0.050867	0.05616	0.045786	0.075709	0.075855	0.063679	0.336807	0.247117	0.258234	0.268479	0.213436	0.184468	0.128839	0.131649	0.113211	0.173564	0.304393	0.234774	0.452072	0.464329	0.430873	0.152783	0.138571	0.120447	0.164223	0.210838	0.184556	0.087472	0.1264	0.092971	0.25893	0.26348	0.253902	0.300466	0.359746	0.201372	0.220679	0.181896	0.135769	0.145381	0.154007	0.074776	0.135073	0.119468
0.073482	0.0722	0.046503	0.080655	0.062316	0.055877	0.050856	0.056024	0.045983	0.075708	0.0764	0.063889	0.337983	0.247848	0.258568	0.26904	0.213909	0.185163	0.129453	0.132145	0.113565	0.174306	0.305969	0.235777	0.45462	0.467229	0.433748	0.153723	0.138955	0.120778	0.164826	0.211767	0.185401	0.087845	0.12733	0.093391	0.260321	0.265172	0.255576	0.301624	0.361164	0.202743	0.221162	0.182129	0.136106	0.14572	0.154793	0.075063	0.135269	0.11971
0.073301	0.072367	0.046412	0.081307	0.062748	0.05653	0.050869	0.056049	0.046339	0.076117	0.077148	0.063688	0.339119	0.248883	0.259352	0.269236	0.214082	0.185761	0.130155	0.132545	0.114053	0.175167	0.306858	0.236548	0.457943	0.469896	0.436223	0.154442	0.139964	0.12095	0.165377	0.212819	0.18638	0.088197	0.127683	0.093818	0.26197	0.267082	0.25726	0.303077	0.36253	0.203475	0.221663	0.18245	0.136104	0.145728	0.155039	0.075445	0.13633	0.120234
0.073706	0.07257	0.046115	0.081756	0.062754	0.056999	0.05128	0.056082	0.046464	0.076338	0.077487	0.063577	0.340092	0.249866	0.259921	0.270096	0.214582	0.18645	0.130327	0.132907	0.115218	0.1761	0.308322	0.237798	0.46074	0.472699	0.438927	0.154807	0.140851	0.121153	0.166146	0.21376	0.187012	0.08861	0.127864	0.094288	0.263586	0.269021	0.258832	0.304656	0.364047	0.204295	0.222145	0.182715	0.136357	0.146351	0.155806	0.075514	0.13672	0.120611
0.074009	0.072695	0.046172	0.082187	0.063243	0.057328	0.051748	0.056024	0.046746	0.076716	0.077421	0.064262	0.341185	0.250671	0.260407	0.270624	0.214965	0.186948	0.130802	0.13351	0.116024	0.177203	0.309554	0.238762	0.463597	0.475974	0.441255	0.15516	0.141787	0.121823	0.166899	0.214755	0.187758	0.088771	0.128296	0.094588	0.264991	0.270982	0.260129	0.306202	0.365657	0.205282	0.222066	0.183011	0.136755	0.146633	0.15585	0.075613	0.137115	0.121033
0.073972	0.072618	0.046244	0.082738	0.063159	0.057772	0.051867	0.056159	0.046874	0.0769	0.077155	0.064738	0.342876	0.251538	0.260527	0.27138	0.215688	0.18753	0.131607	0.133991	0.116777	0.178316	0.310976	0.24001	0.466557	0.478476	0.443748	0.155674	0.142398	0.122053	0.16735	0.215938	0.188975	0.088972	0.128829	0.094811	0.26682	0.272536	0.261787	0.307637	0.3673	0.206182	0.222153	0.183562	0.137219	0.147255	0.15632	0.075865	0.137775	0.121408
0.074352	0.072596	0.04623	0.082766	0.063076	0.057836	0.051989	0.056318	0.047307	0.077126	0.077089	0.064865	0.344141	0.252204	0.261265	0.271929	0.216057	0.188206	0.132144	0.13441	0.117353	0.179157	0.312596	0.241051	0.469282	0.481444	0.445978	0.155901	0.142851	0.122308	0.168021	0.217213	0.190243	0.08941	0.129429	0.09522	0.268364	0.273963	0.262993	0.30896	0.368834	0.207035	0.222566	0.18427	0.137504	0.147157	0.157033	0.076217	0.137981	0.122116
0.074623	0.072567	0.046637	0.082827	0.063171	0.058315	0.052295	0.056102	0.047829	0.077198	0.077184	0.064908	0.345391	0.253069	0.262525	0.272253	0.216558	0.188789	0.132726	0.134583	0.117871	0.180032	0.314158	0.242034	0.471816	0.484495	0.44803	0.156478	0.143372	0.122428	0.168148	0.218403	0.190905	0.089896	0.129891	0.09598	0.269773	0.275661	0.264317	0.310358	0.370021	0.207899	0.22246	0.184509	0.137284	0.147483	0.157412	0.076083	0.138167	0.122363
0.075007	0.072508	0.046591	0.082587	0.063187	0.058335	0.052551	0.056023	0.048378	0.077269	0.077025	0.064837	0.346667	0.253576	0.263551	0.272474	0.217259	0.189042	0.133209	0.135075	0.1185	0.180569	0.315748	0.242912	0.474865	0.487198	0.450278	0.15737	0.144263	0.123059	0.168501	0.219169	0.191783	0.089917	0.130161	0.096942	0.270987	0.276872	0.265856	0.311614	0.371495	0.208761	0.223033	0.185217	0.137706	0.147322	0.158025	0.076441	0.138313	0.122576
0.075125	0.072516	0.046699	0.082259	0.063292	0.057907	0.05272	0.05592	0.049137	0.077677	0.076939	0.064878	0.347627	0.254528	0.264148	0.273158	0.217427	0.189725	0.13406	0.135927	0.118557	0.181157	0.316885	0.243956	0.477746	0.489832	0.45227	0.157771	0.144413	0.123434	0.169085	0.220366	0.192491	0.090149	0.13025	0.097165	0.272844	0.278394	0.267338	0.312915	0.372891	0.209608	0.223024	0.185616	0.137867	0.147093	0.158219	0.076518	0.138823	0.122954
0.075158	0.072723	0.046907	0.08196	0.063157	0.057884	0.052266	0.055592	0.049314	0.077434	0.076957	0.06499	0.348784	0.255117	0.264976	0.273971	0.217935	0.190349	0.1346	0.137038	0.119503	0.18206	0.318448	0.244852	0.480436	0.492412	0.454609	0.158232	0.145163	0.123463	0.169702	0.221354	0.19302	0.090598	0.1303	0.097647	0.274961	0.280378	0.269116	0.314424	0.374711	0.210756	0.22341	0.186018	0.138803	0.147206	0.158547	0.07697	0.138798	0.123145
0.07489	0.072806	0.047118	0.08229	0.063027	0.057847	0.052363	0.055977	0.049152	0.077523	0.076579	0.06505	0.349729	0.256064	0.265911	0.27419	0.218947	0.190929	0.134942	0.137569	0.119662	0.183128	0.319912	0.24572	0.482606	0.494835	0.457382	0.158644	0.145469	0.123903	0.170527	0.221782	0.19364	0.090942	0.130218	0.097527	0.277045	0.282115	0.271053	0.315905	0.376331	0.211376	0.223623	0.186144	0.139104	0.146981	0.159111	0.077229	0.139073	0.123602
0.075087	0.073273	0.047019	0.082295	0.063171	0.057131	0.052544	0.056636	0.04918	0.077697	0.076385	0.065227	0.350755	0.25713	0.266784	0.27476	0.219946	0.191388	0.135361	0.138116	0.120052	0.183689	0.321398	0.246745	0.484795	0.497286	0.459794	0.159361	0.146276	0.124708	0.171247	0.222287	0.194266	0.090974	0.130544	0.097732	0.278892	0.283711	0.272808	0.317472	0.37821	0.211827	0.223895	0.186613	0.13972	0.147381	0.159817	0.077388	0.139169	0.124389
0.075039	0.073595	0.046953	0.08221	0.063298	0.057189	0.052671	0.056641	0.049602	0.077976	0.076234	0.064859	0.35186	0.257785	0.266807	0.2754	0.22061	0.191804	0.135916	0.138845	0.120326	0.184398	0.323141	0.248083	0.487021	0.49988	0.462336	0.159846	0.146781	0.125192	0.17209	0.223054	0.195047	0.091026	0.13082	0.097751	0.280514	0.285609	0.274535	0.319085	0.379514	0.212759	0.224114	0.186934	0.140345	0.147467	0.160788	0.077789	0.139513	0.124962
0.075419	0.073324	0.047024	0.082169	0.063224	0.057263	0.052611	0.057045	0.049721	0.078524	0.076085	0.064772	0.353113	0.25853	0.267787	0.276112	0.221021	0.192436	0.136468	0.139643	0.120884	0.185474	0.324759	0.249222	0.48923	0.501807	0.464883	0.160336	0.147256	0.125847	0.17301	0.223544	0.195966	0.090685	0.131255	0.097865	0.282036	0.287185	0.275914	0.320896	0.381477	0.213483	0.224534	0.18725	0.140709	0.148122	0.160797	0.077928	0.139992	0.125755
0.075467	0.073007	0.047519	0.082327	0.063283	0.05745	0.052561	0.056844	0.050115	0.079019	0.07634	0.065209	0.354178	0.25924	0.268339	0.276729	0.22204	0.192486	0.136858	0.14077	0.120979	0.186365	0.326336	0.250251	0.49167	0.504887	0.467418	0.161315	0.14753	0.126554	0.173887	0.224274	0.197054	0.09084	0.131496	0.098093	0.283822	0.28894	0.277731	0.32266	0.382918	0.214558	0.224744	0.187557	0.140918	0.148427	0.161907	0.078194	0.139911	0.126154
0.07568	0.07231	0.04761	0.082485	0.063361	0.057862	0.052487	0.056899	0.05005	0.079143	0.076324	0.065331	0.354915	0.260163	0.268817	0.276978	0.222449	0.193182	0.137412	0.141071	0.121565	0.187354	0.327513	0.251365	0.494658	0.506981	0.469999	0.161869	0.14773	0.12728	0.174336	0.224614	0.197804	0.090841	0.132261	0.098479	0.284992	0.290704	0.279574	0.324277	0.384938	0.215478	0.225076	0.187996	0.141347	0.148833	0.16246	0.078004	0.139758	0.126543
0.075793	0.072385	0.047455	0.082659	0.06303	0.057696	0.052606	0.057309	0.050331	0.078951	0.075981	0.064974	0.355611	0.260695	0.269507	0.277612	0.223096	0.193992	0.138119	0.141637	0.122218	0.188481	0.329277	0.252959	0.497983	0.509481	0.472586	0.162355	0.148555	0.128281	0.174999	0.224949	0.198317	0.091282	0.132801	0.098369	0.286143	0.292293	0.281148	0.325625	0.386939	0.216481	0.225566	0.188306	0.141678	0.149167	0.162854	0.078267	0.139961	0.126764
0.076046	0.072454	0.047454	0.08273	0.062945	0.057904	0.052836	0.057535	0.050334	0.078754	0.076328	0.064858	0.356992	0.261268	0.270133	0.278657	0.223853	0.194488	0.13829	0.142127	0.122743	0.189462	0.33032	0.254211	0.500818	0.512264	0.474911	0.163089	0.149035	0.128954	0.175776	0.225602	0.199108	0.091688	0.133174	0.098702	0.288002	0.293757	0.282593	0.326808	0.388606	0.217842	0.225662	0.188531	0.142499	0.149511	0.163207	0.078474	0.140082	0.126903
0.076236	0.072749	0.047141	0.083375	0.063399	0.058267	0.053292	0.057492	0.050336	0.078958	0.076525	0.064797	0.358076	0.261406	0.270523	0.279098	0.224329	0.195044	0.138367	0.14244	0.123204	0.190663	0.33178	0.255665	0.50386	0.51475	0.477738	0.163625	0.149556	0.129981	0.176084	0.226241	0.199893	0.092308	0.134152	0.099036	0.289248	0.295042	0.283986	0.328618	0.39073	0.218677	0.226444	0.189041	0.143227	0.150355	0.163515	0.07863	0.139917	0.127011
0.07672	0.072646	0.046911	0.083593	0.063438	0.058895	0.053006	0.057451	0.050463	0.07876	0.077122	0.064791	0.359054	0.262659	0.271001	0.279511	0.224989	0.195496	0.138481	0.143274	0.12346	0.191541	0.333094	0.256686	0.507022	0.517664	0.480224	0.164401	0.150491	0.130934	0.176347	0.22721	0.200377	0.092593	0.134804	0.09935	0.290515	0.296423	0.285233	0.330307	0.392107	0.219155	0.226478	0.189681	0.143257	0.151255	0.163688	0.078854	0.139843	0.127111
0.077118	0.072631	0.047133	0.083285	0.063381	0.059162	0.053462	0.057558	0.050555	0.078954	0.077403	0.064731	0.36033	0.26323	0.271709	0.28044	0.225605	0.196153	0.138834	0.143579	0.124025	0.192098	0.334659	0.257991	0.509669	0.520058	0.483121	0.165183	0.151433	0.131202	0.177181	0.228041	0.200714	0.092647	0.135438	0.099505	0.292294	0.297957	0.286847	0.331955	0.393276	0.219892	0.226844	0.190159	0.143523	0.151837	0.164473	0.078954	0.140204	0.127546
0.077396	0.072887	0.04671	0.083187	0.063758	0.059322	0.053739	0.058002	0.050471	0.079689	0.077468	0.064772	0.361575	0.263921	0.272334	0.280873	0.226102	0.196516	0.139317	0.144027	0.124635	0.192929	0.335635	0.259217	0.512571	0.522501	0.485576	0.165729	0.152185	0.131676	0.177714	0.228983	0.201125	0.092991	0.136087	0.099674	0.29389	0.299699	0.287928	0.33359	0.39456	0.220698	0.227558	0.190319	0.143755	0.152593	0.164428	0.079403	0.140597	0.128027
0.077796	0.072705	0.0463	0.082921	0.064048	0.059911	0.054085	0.058446	0.050286	0.079541	0.077031	0.064808	0.362663	0.264742	0.272857	0.281873	0.226483	0.197372	0.139421	0.144318	0.125652	0.193933	0.336726	0.260314	0.514951	0.525291	0.488038	0.166183	0.152857	0.132394	0.178411	0.230013	0.201727	0.093328	0.136391	0.100073	0.295456	0.301324	0.28922	0.334873	0.396332	0.221277	0.228019	0.190825	0.144289	0.1531	0.164466	0.079425	0.140796	0.128272
0.077918	0.072963	0.046203	0.082718	0.064491	0.06063	0.054515	0.057865	0.049935	0.079554	0.076814	0.065273	0.363932	0.26537	0.273163	0.282237	0.226852	0.19818	0.140303	0.144796	0.125966	0.194717	0.338261	0.261331	0.517424	0.527931	0.490589	0.16673	0.153334	0.133097	0.179122	0.231078	0.202318	0.093209	0.136819	0.100083	0.297328	0.303461	0.290359	0.336544	0.397928	0.222242	0.228425	0.191093	0.144823	0.153466	0.164528	0.079527	0.141421	0.128306
0.077825	0.073303	0.045942	0.082592	0.064945	0.060769	0.054789	0.057835	0.049963	0.079371	0.076967	0.065296	0.365401	0.266047	0.2734	0.282771	0.227115	0.198912	0.14082	0.145591	0.126637	0.195422	0.339937	0.262868	0.520037	0.530451	0.493485	0.167388	0.153761	0.13298	0.179418	0.231815	0.203034	0.093638	0.137637	0.10059	0.299095	0.30537	0.291863	0.338053	0.399242	0.222988	0.229164	0.191491	0.145166	0.153681	0.164646	0.080096	0.141736	0.128388
0.078081	0.073526	0.045919	0.082585	0.064842	0.060903	0.054797	0.057248	0.050525	0.079506	0.077114	0.065371	0.366688	0.266764	0.274294	0.282772	0.227206	0.199685	0.141433	0.145934	0.127285	0.19543	0.341657	0.26394	0.522759	0.533262	0.49573	0.168047	0.154077	0.133432	0.180091	0.232369	0.203526	0.094228	0.138018	0.101005	0.300428	0.306579	0.293343	0.339511	0.400515	0.223475	0.229895	0.191843	0.145177	0.153802	0.164688	0.080628	0.142127	0.128775
0.078256	0.073918	0.046303	0.082184	0.065463	0.060859	0.054866	0.056214	0.05039	0.079092	0.077095	0.065694	0.368018	0.267185	0.275116	0.282822	0.227368	0.200031	0.141756	0.146252	0.127852	0.196073	0.342939	0.265233	0.524942	0.536279	0.498353	0.169384	0.154401	0.133544	0.180811	0.232555	0.203779	0.09444	0.137851	0.101181	0.301609	0.308397	0.295255	0.340979	0.401687	0.22427	0.230166	0.192061	0.145244	0.15444	0.16465	0.080918	0.142905	0.128542
0.078235	0.073973	0.046652	0.081768	0.065552	0.060815	0.055215	0.055465	0.050789	0.078943	0.077081	0.065994	0.369069	0.267514	0.275789	0.283153	0.227674	0.200537	0.142535	0.147112	0.128352	0.196729	0.344381	0.265936	0.527937	0.539261	0.500371	0.170021	0.155388	0.133518	0.181339	0.233335	0.204308	0.094476	0.138036	0.101607	0.303675	0.310106	0.29685	0.342422	0.403164	0.225166	0.230728	0.192552	0.145542	0.154321	0.164928	0.081728	0.143593	0.128824
0.07836	0.074383	0.04693	0.081996	0.065389	0.060208	0.055358	0.055406	0.050604	0.079144	0.077384	0.066149	0.370373	0.268131	0.275602	0.283739	0.228154	0.201304	0.143445	0.147519	0.129068	0.197384	0.345896	0.267216	0.530292	0.541824	0.502642	0.170598	0.155378	0.133632	0.182143	0.234326	0.204914	0.09469	0.138023	0.1013	0.305738	0.312065	0.298506	0.343711	0.404664	0.226049	0.230768	0.192532	0.145897	0.154526	0.16546	0.082167	0.144136	0.128788
0.078257	0.074873	0.046878	0.081953	0.065176	0.06025	0.055405	0.055465	0.050402	0.078974	0.077386	0.06658	0.371745	0.26881	0.276063	0.284314	0.228835	0.201894	0.144499	0.148075	0.129794	0.198145	0.347164	0.268233	0.532816	0.544609	0.505224	0.171155	0.155867	0.133561	0.182839	0.234985	0.205707	0.095143	0.138302	0.101637	0.307835	0.313849	0.30025	0.345124	0.406364	0.226937	0.23102	0.192645	0.146162	0.154724	0.165828	0.082268	0.144383	0.128784
0.078095	0.074864	0.046858	0.082136	0.065473	0.059757	0.055609	0.056174	0.050487	0.079319	0.077467	0.066815	0.372392	0.26996	0.276181	0.284884	0.229477	0.202143	0.145328	0.148326	0.130409	0.19886	0.348334	0.269184	0.535191	0.54744	0.507647	0.171698	0.156096	0.134369	0.183662	0.235304	0.206253	0.095286	0.13847	0.10137	0.31069	0.315325	0.302027	0.346719	0.407798	0.22781	0.231393	0.192617	0.146378	0.155249	0.166598	0.082337	0.144958	0.12873
0.07804	0.075447	0.046883	0.082459	0.065734	0.059324	0.055727	0.056525	0.051067	0.079832	0.077931	0.066824	0.373381	0.271057	0.275926	0.285677	0.22939	0.202076	0.145899	0.148895	0.13104	0.199364	0.34952	0.270026	0.537576	0.550481	0.509813	0.172042	0.156788	0.134622	0.184451	0.235936	0.207082	0.095481	0.138577	0.101803	0.312598	0.317038	0.303654	0.348418	0.409093	0.228704	0.232033	0.192962	0.146798	0.155943	0.16725	0.082757	0.145468	0.129174
0.077776	0.075316	0.047287	0.082648	0.065916	0.059801	0.055719	0.056764	0.051965	0.080012	0.078159	0.067084	0.374306	0.271929	0.276596	0.286291	0.229538	0.202471	0.147031	0.149602	0.131735	0.199997	0.350822	0.270668	0.539843	0.553016	0.511666	0.172509	0.156727	0.134573	0.185703	0.236393	0.208154	0.096054	0.138923	0.101832	0.314006	0.318966	0.305338	0.349975	0.410397	0.229893	0.23209	0.193478	0.147258	0.155868	0.167793	0.08306	0.145874	0.129822
0.077924	0.075256	0.047543	0.082581	0.065666	0.059968	0.055398	0.05767	0.052746	0.080404	0.078473	0.067706	0.375782	0.272784	0.277264	0.286997	0.229664	0.20288	0.147862	0.150428	0.132074	0.20093	0.352158	0.271203	0.542431	0.555607	0.513854	0.172843	0.156862	0.13502	0.186398	0.237126	0.2091	0.096415	0.139322	0.102089	0.315875	0.320864	0.307172	0.351544	0.412221	0.230664	0.232411	0.193904	0.14725	0.155881	0.167999	0.083172	0.146244	0.130249
0.078055	0.075445	0.047962	0.082823	0.0658	0.059603	0.055395	0.057917	0.053349	0.080277	0.078465	0.068644	0.37662	0.273501	0.277819	0.287704	0.230258	0.202721	0.148551	0.150824	0.132588	0.201638	0.353578	0.272051	0.545003	0.558588	0.515841	0.173379	0.157209	0.135456	0.186903	0.23806	0.210281	0.09709	0.139813	0.102735	0.317631	0.322616	0.309116	0.352903	0.413668	0.231681	0.232741	0.193931	0.147542	0.155569	0.168416	0.083412	0.146029	0.13072
0.077872	0.075484	0.047839	0.082845	0.066608	0.059347	0.055117	0.058251	0.053281	0.080031	0.078795	0.068717	0.377171	0.273951	0.27863	0.2882	0.230247	0.203279	0.149476	0.151052	0.133448	0.202548	0.354683	0.273152	0.548124	0.56086	0.517853	0.173541	0.157817	0.135951	0.187215	0.238813	0.211198	0.097534	0.140301	0.103184	0.318915	0.324097	0.310585	0.35454	0.415575	0.232694	0.232884	0.194576	0.148111	0.155489	0.168328	0.083578	0.146202	0.131161
0.07843	0.075173	0.047937	0.08323	0.066854	0.058978	0.055081	0.058713	0.05373	0.079854	0.078785	0.068441	0.378213	0.274397	0.27936	0.288861	0.230566	0.203587	0.149993	0.151571	0.133496	0.20351	0.355765	0.274282	0.55095	0.563685	0.51964	0.173859	0.158649	0.136323	0.188089	0.239848	0.211688	0.097986	0.140529	0.103419	0.32049	0.325528	0.31207	0.356109	0.417051	0.233662	0.233101	0.195125	0.148288	0.15604	0.169037	0.08406	0.14634	0.131634
0.078147	0.074896	0.048104	0.083556	0.067001	0.05938	0.054974	0.0593	0.053972	0.080121	0.079485	0.068457	0.379352	0.274799	0.279656	0.28928	0.230904	0.203887	0.150471	0.152517	0.133423	0.204297	0.356487	0.275327	0.553612	0.566534	0.521988	0.174441	0.159087	0.137052	0.188528	0.240913	0.212446	0.098105	0.140793	0.104167	0.322351	0.326729	0.313642	0.357488	0.418453	0.234296	0.233194	0.195685	0.14866	0.156409	0.1695	0.084235	0.146249	0.131858
0.078077	0.075086	0.048449	0.083973	0.067618	0.059826	0.054776	0.059691	0.054368	0.080125	0.079829	0.068736	0.380281	0.27512	0.280486	0.289802	0.231222	0.204354	0.150479	0.153255	0.134121	0.205178	0.35768	0.276487	0.55651	0.568778	0.524582	0.174941	0.159813	0.137746	0.188894	0.241519	0.212954	0.098185	0.141255	0.104787	0.323704	0.327951	0.315394	0.359355	0.419935	0.234927	0.233685	0.196631	0.148665	0.157025	0.170141	0.084404	0.145993	0.132049
0.078339	0.074983	0.049032	0.084301	0.068001	0.060258	0.054411	0.059847	0.054432	0.080154	0.079911	0.069156	0.381101	0.275759	0.280911	0.290575	0.23203	0.204391	0.150836	0.154044	0.134242	0.205972	0.358772	0.277328	0.559733	0.571046	0.526853	0.17564	0.160361	0.138252	0.189235	0.242704	0.213318	0.098098	0.14175	0.105536	0.325219	0.329879	0.31665	0.360769	0.421216	0.235417	0.233703	0.19711	0.148579	0.157262	0.170655	0.084688	0.14607	0.132548
0.078319	0.075144	0.048468	0.084611	0.068776	0.060433	0.054466	0.060388	0.054421	0.080449	0.079833	0.069191	0.38205	0.275667	0.281806	0.291184	0.232747	0.204447	0.151263	0.15513	0.134367	0.206348	0.359886	0.27869	0.562826	0.573307	0.529134	0.17618	0.16052	0.138749	0.189948	0.243557	0.213872	0.097989	0.142099	0.106008	0.326719	0.331953	0.318284	0.362417	0.422284	0.236031	0.234295	0.197139	0.148644	0.157454	0.171354	0.084924	0.146232	0.13316
0.078189	0.075066	0.047912	0.084903	0.069224	0.060798	0.054234	0.060718	0.054346	0.080625	0.079778	0.069215	0.382999	0.276406	0.282451	0.291632	0.233453	0.204648	0.151633	0.155418	0.134199	0.207195	0.361115	0.279487	0.56539	0.575353	0.531687	0.176572	0.16094	0.139442	0.190308	0.244252	0.214454	0.098214	0.142644	0.106515	0.328499	0.333726	0.319542	0.36392	0.423335	0.237193	0.234774	0.197233	0.148985	0.157691	0.171588	0.085347	0.146774	0.133861
0.078118	0.075082	0.04796	0.085278	0.06935	0.061519	0.053914	0.060796	0.054559	0.080604	0.079416	0.068973	0.384146	0.277171	0.282997	0.292372	0.234046	0.205352	0.151802	0.155826	0.134742	0.20812	0.362427	0.280593	0.568399	0.577495	0.534616	0.177274	0.161444	0.140296	0.190996	0.244958	0.214865	0.098186	0.142788	0.107106	0.330061	0.335456	0.321275	0.365611	0.424797	0.237655	0.235291	0.197548	0.149369	0.15752	0.172092	0.085209	0.147553	0.1345
0.078316	0.075139	0.047766	0.08541	0.06972	0.061684	0.053957	0.060149	0.054449	0.080745	0.079549	0.069113	0.385026	0.277853	0.283338	0.29272	0.234835	0.20608	0.152463	0.156419	0.134968	0.208545	0.364084	0.281672	0.570987	0.579558	0.537602	0.17766	0.161769	0.140698	0.191639	0.245509	0.215537	0.098262	0.143363	0.107077	0.330904	0.337374	0.323141	0.36707	0.426144	0.238142	0.235589	0.197749	0.149593	0.157766	0.172858	0.085523	0.147559	0.134903
0.078441	0.075092	0.047555	0.085636	0.070134	0.061655	0.053903	0.060168	0.054889	0.080878	0.079694	0.068928	0.38586	0.278552	0.283696	0.293023	0.235516	0.206341	0.152287	0.156856	0.135432	0.209009	0.365422	0.283165	0.573879	0.582024	0.540072	0.178447	0.162147	0.141008	0.191919	0.245796	0.21635	0.098837	0.143665	0.107397	0.332203	0.33918	0.324836	0.368364	0.427285	0.23888	0.235868	0.197993	0.149534	0.158062	0.173182	0.085942	0.148011	0.135044
0.078734	0.074936	0.04751	0.086047	0.069763	0.061762	0.054142	0.059779	0.054513	0.080919	0.079815	0.06889	0.386669	0.279188	0.284411	0.29283	0.236089	0.206981	0.152264	0.157645	0.136001	0.209457	0.36664	0.283906	0.576774	0.584557	0.542415	0.179254	0.162798	0.141458	0.192697	0.246239	0.216623	0.098942	0.143832	0.107971	0.333426	0.340791	0.326579	0.369323	0.428662	0.239562	0.235637	0.198051	0.149839	0.158385	0.173718	0.086176	0.148475	0.135525
0.078515	0.07485	0.047619	0.086025	0.069865	0.061546	0.054692	0.05999	0.053973	0.080551	0.079938	0.068715	0.387536	0.27965	0.284659	0.293357	0.236664	0.207422	0.152411	0.158456	0.136225	0.210448	0.367937	0.284669	0.579361	0.586886	0.544958	0.180066	0.163376	0.141509	0.193188	0.246861	0.216932	0.098851	0.143474	0.108444	0.334928	0.342499	0.328234	0.370467	0.42983	0.240096	0.235733	0.197976	0.149981	0.159039	0.17449	0.086279	0.148854	0.135759
0.078563	0.074882	0.047682	0.086127	0.069393	0.061878	0.055286	0.060444	0.054374	0.080716	0.080242	0.068536	0.388572	0.280371	0.284918	0.293721	0.237322	0.208501	0.153	0.159092	0.13675	0.211606	0.369682	0.285862	0.582303	0.589443	0.546958	0.180442	0.164284	0.14175	0.193822	0.248248	0.217543	0.098616	0.143768	0.108727	0.337074	0.343938	0.329489	0.371633	0.431459	0.240653	0.235234	0.198003	0.150076	0.159344	0.175262	0.086206	0.149156	0.136099
0.078882	0.074693	0.047593	0.086237	0.068922	0.062162	0.055139	0.060558	0.053817	0.081407	0.08049	0.068327	0.389875	0.28137	0.284479	0.294401	0.23805	0.209496	0.153862	0.159351	0.13741	0.212505	0.370772	0.286807	0.585214	0.591996	0.549347	0.181011	0.16457	0.142459	0.19453	0.248807	0.218268	0.098552	0.143487	0.109013	0.33874	0.345406	0.33084	0.372463	0.433125	0.241172	0.235568	0.198114	0.150365	0.159749	0.175517	0.086169	0.149501	0.136349
0.078837	0.074995	0.0476	0.086118	0.068727	0.062785	0.055265	0.060229	0.053745	0.081399	0.080754	0.068185	0.390562	0.282422	0.284358	0.2947	0.238379	0.210519	0.154689	0.160028	0.137936	0.213334	0.371692	0.287596	0.588	0.594594	0.551451	0.181557	0.165173	0.142524	0.195374	0.249139	0.218923	0.098884	0.143992	0.109472	0.340564	0.346982	0.332708	0.373815	0.434709	0.241771	0.236065	0.1981	0.150705	0.16033	0.175685	0.085734	0.149821	0.13655
0.078769	0.074947	0.047821	0.086332	0.068165	0.062565	0.055307	0.06038	0.05384	0.082026	0.081229	0.068244	0.391187	0.283626	0.284566	0.295299	0.238994	0.211587	0.155277	0.160227	0.13865	0.214444	0.372928	0.288585	0.590535	0.596762	0.553588	0.18192	0.165411	0.142999	0.19637	0.249685	0.219287	0.099405	0.143907	0.109056	0.342939	0.348114	0.333998	0.375101	0.43613	0.242574	0.236666	0.198413	0.151253	0.160688	0.176049	0.086235	0.150374	0.136556
0.078809	0.074865	0.048092	0.086518	0.067567	0.062642	0.055529	0.060482	0.053755	0.082051	0.081519	0.068527	0.391967	0.284242	0.28493	0.295952	0.239014	0.212386	0.15593	0.160527	0.139005	0.215197	0.374041	0.289354	0.592909	0.599394	0.555836	0.182404	0.165851	0.143342	0.197054	0.250233	0.220231	0.10037	0.144209	0.108963	0.344589	0.349763	0.33529	0.376351	0.43751	0.243452	0.236831	0.198887	0.151835	0.16052	0.176207	0.086247	0.150556	0.137229
0.079095	0.075199	0.047888	0.08633	0.067208	0.062618	0.055491	0.061077	0.054085	0.082185	0.081384	0.069121	0.392692	0.28518	0.285925	0.296247	0.239923	0.213115	0.157119	0.160832	0.139826	0.216139	0.375603	0.290386	0.594872	0.602029	0.558178	0.183224	0.166093	0.143821	0.197669	0.250945	0.220795	0.101197	0.144269	0.10887	0.346022	0.351098	0.336618	0.377432	0.439079	0.243821	0.237119	0.199458	0.152367	0.160275	0.176663	0.086372	0.150815	0.137516
0.079654	0.076056	0.048154	0.085821	0.067238	0.062478	0.055401	0.061362	0.053867	0.0825	0.081482	0.069379	0.394113	0.285696	0.286272	0.296766	0.240245	0.213546	0.157589	0.161275	0.140186	0.216906	0.376788	0.291609	0.597238	0.604813	0.560594	0.183573	0.166641	0.144164	0.198589	0.251947	0.221236	0.101542	0.144776	0.109174	0.348113	0.352154	0.337863	0.378797	0.440693	0.244554	0.237825	0.199661	0.153247	0.160548	0.176617	0.085927	0.151512	0.137807
0.079932	0.076172	0.048492	0.085954	0.067436	0.06227	0.055623	0.061399	0.05357	0.082453	0.081525	0.069783	0.395045	0.28568	0.286859	0.297164	0.240881	0.21369	0.158222	0.161706	0.141057	0.217772	0.378011	0.292542	0.599064	0.607394	0.562897	0.184443	0.167143	0.144393	0.198768	0.252957	0.222186	0.102224	0.14537	0.109353	0.34981	0.353578	0.338675	0.38001	0.442248	0.24559	0.237835	0.199744	0.154313	0.161007	0.176871	0.086299	0.15151	0.138139
0.079779	0.076355	0.04836	0.085671	0.067736	0.06213	0.056107	0.06142	0.053237	0.082522	0.082103	0.069518	0.396017	0.286224	0.287196	0.297368	0.241041	0.214313	0.1593	0.162048	0.141568	0.218746	0.379245	0.293552	0.601373	0.610289	0.565066	0.185031	0.168183	0.144758	0.19944	0.253851	0.222662	0.10275	0.145637	0.109037	0.351474	0.354922	0.340172	0.381588	0.443531	0.24625	0.237967	0.200516	0.15468	0.161527	0.177258	0.086794	0.151815	0.138347
0.08033	0.076321	0.048713	0.085704	0.067975	0.061789	0.056291	0.061245	0.053343	0.082631	0.082073	0.069725	0.39683	0.28667	0.287318	0.29776	0.241319	0.214729	0.160206	0.162466	0.141557	0.219665	0.380605	0.294941	0.603539	0.613229	0.56739	0.185614	0.168662	0.145041	0.200393	0.25455	0.222826	0.102862	0.146221	0.109057	0.352955	0.356215	0.341811	0.383039	0.44468	0.246822	0.238549	0.201338	0.154875	0.162103	0.177561	0.087254	0.152081	0.138448
0.080138	0.076443	0.048604	0.085828	0.068129	0.062313	0.056159	0.061198	0.053563	0.08253	0.082444	0.069752	0.397895	0.286878	0.287887	0.297616	0.242284	0.214977	0.16088	0.163044	0.14187	0.22044	0.381848	0.296421	0.60593	0.615909	0.569801	0.186254	0.169129	0.145219	0.200836	0.255089	0.223402	0.103241	0.146579	0.109284	0.355059	0.357634	0.343131	0.38454	0.446172	0.247666	0.238708	0.201653	0.155276	0.16227	0.177847	0.08752	0.152378	0.138251
0.080447	0.076801	0.048907	0.086024	0.068506	0.062169	0.055919	0.061184	0.054111	0.082839	0.082641	0.070247	0.398517	0.287089	0.28867	0.298315	0.24251	0.215085	0.161764	0.163278	0.142387	0.221603	0.38353	0.297885	0.608359	0.61842	0.57234	0.186542	0.169759	0.145294	0.201541	0.255726	0.223735	0.103315	0.147091	0.109422	0.356783	0.359315	0.344546	0.386084	0.447388	0.248972	0.239262	0.202298	0.155536	0.162659	0.17819	0.087693	0.152779	0.138678
0.080466	0.076696	0.048413	0.086394	0.06859	0.061904	0.055982	0.061112	0.05426	0.083305	0.082492	0.070251	0.399408	0.287294	0.289346	0.298714	0.242863	0.215184	0.162343	0.163957	0.142217	0.22245	0.384834	0.29898	0.611124	0.621123	0.574519	0.186933	0.170043	0.145457	0.201999	0.25659	0.22443	0.103166	0.147671	0.109579	0.358394	0.361047	0.345813	0.387608	0.448251	0.250068	0.239284	0.202659	0.155947	0.163105	0.178384	0.087861	0.153205	0.13918
0.080287	0.076525	0.047632	0.086135	0.068951	0.06176	0.055557	0.061481	0.054206	0.083143	0.082476	0.06996	0.400492	0.287488	0.290035	0.299124	0.243495	0.215029	0.162893	0.164871	0.142718	0.222993	0.386203	0.30038	0.613792	0.623995	0.577064	0.187283	0.17024	0.146093	0.202485	0.257104	0.225379	0.103267	0.14817	0.109916	0.360001	0.362557	0.347639	0.389495	0.448796	0.25083	0.239246	0.203101	0.15645	0.163009	0.178655	0.088279	0.153647	0.139663
0.080366	0.076248	0.047609	0.086288	0.068995	0.061898	0.055523	0.061137	0.054409	0.083243	0.082112	0.070061	0.401352	0.288066	0.290791	0.299629	0.244245	0.215399	0.163726	0.164966	0.143545	0.223712	0.38738	0.301128	0.615904	0.626293	0.579838	0.187959	0.17094	0.146589	0.202988	0.257974	0.225858	0.103748	0.148636	0.110032	0.361608	0.363922	0.349229	0.391272	0.450119	0.251965	0.239272	0.203623	0.157052	0.163357	0.178941	0.088987	0.154321	0.139929
0.080349	0.076496	0.047207	0.086252	0.069178	0.061935	0.055572	0.061064	0.054202	0.083356	0.081825	0.069913	0.401728	0.288896	0.291537	0.300109	0.244861	0.215804	0.164467	0.16556	0.144687	0.22429	0.388552	0.302834	0.618233	0.62896	0.582305	0.18867	0.170838	0.147395	0.203294	0.25894	0.226449	0.103884	0.14937	0.109536	0.362998	0.365656	0.350949	0.392877	0.451148	0.252485	0.239696	0.203838	0.157234	0.163586	0.179325	0.089454	0.154581	0.139798
0.080608	0.076233	0.046871	0.086436	0.069418	0.061475	0.05601	0.061302	0.053955	0.083214	0.082025	0.070054	0.402313	0.288987	0.29226	0.300238	0.245526	0.215759	0.164941	0.165979	0.145138	0.224728	0.389788	0.303897	0.620569	0.631615	0.5847	0.18892	0.171596	0.147442	0.203794	0.259403	0.227113	0.103938	0.149901	0.109446	0.364685	0.367252	0.352448	0.394168	0.452432	0.253179	0.239461	0.204309	0.157168	0.164137	0.179598	0.09009	0.154255	0.139628
0.080854	0.076105	0.046947	0.087073	0.069686	0.061601	0.056254	0.061338	0.05406	0.083141	0.082033	0.069772	0.40309	0.289582	0.29304	0.300762	0.245593	0.215979	0.164724	0.166632	0.145558	0.225338	0.391275	0.305308	0.623281	0.634211	0.586672	0.189613	0.172288	0.148033	0.204014	0.259883	0.227732	0.104439	0.149809	0.109894	0.366984	0.368746	0.354101	0.395418	0.453684	0.254075	0.239435	0.204407	0.157153	0.164715	0.180067	0.090556	0.154427	0.13977
0.080566	0.075997	0.047046	0.087523	0.069675	0.061581	0.056969	0.061223	0.053771	0.083141	0.08191	0.069464	0.403937	0.290171	0.293223	0.301531	0.245383	0.216329	0.165238	0.167717	0.145891	0.226137	0.392358	0.305796	0.625896	0.636416	0.588567	0.190229	0.172898	0.148175	0.204675	0.260589	0.22796	0.104625	0.150155	0.11071	0.36876	0.369645	0.355748	0.396357	0.455007	0.254521	0.239324	0.204702	0.15743	0.164841	0.180753	0.090895	0.154731	0.140024
0.080205	0.075781	0.047154	0.087612	0.069295	0.061304	0.057224	0.061898	0.053915	0.082897	0.081772	0.069388	0.404781	0.290528	0.293369	0.302369	0.245947	0.216826	0.165626	0.16859	0.146287	0.227132	0.3938	0.30678	0.628801	0.639023	0.590363	0.190786	0.173137	0.148652	0.205699	0.261333	0.229021	0.104681	0.150286	0.111272	0.37063	0.370765	0.357254	0.397725	0.456248	0.254464	0.239671	0.204814	0.157528	0.165473	0.181256	0.090812	0.15476	0.140235
0.080145	0.075795	0.047198	0.08766	0.069295	0.061396	0.057205	0.061397	0.053974	0.082987	0.082077	0.069316	0.405719	0.290809	0.293531	0.302958	0.246344	0.217523	0.166193	0.169088	0.146548	0.228192	0.395188	0.30789	0.631271	0.641625	0.592239	0.191515	0.173795	0.149118	0.20682	0.261889	0.229608	0.104813	0.150326	0.111122	0.372442	0.372657	0.359116	0.398809	0.457519	0.255254	0.239731	0.205153	0.157458	0.16553	0.181683	0.09074	0.154998	0.140771
0.079706	0.075334	0.04718	0.087938	0.069378	0.061665	0.057107	0.060946	0.053812	0.083076	0.082328	0.069205	0.406599	0.291119	0.293761	0.303624	0.246844	0.21804	0.166495	0.169709	0.14708	0.228937	0.396467	0.308624	0.634327	0.644299	0.594277	0.192062	0.173899	0.149652	0.207452	0.262023	0.230117	0.104983	0.150181	0.111604	0.373972	0.374161	0.360832	0.399614	0.459117	0.255831	0.240655	0.205387	0.157226	0.165933	0.181671	0.090927	0.154983	0.141107
0.079764	0.075496	0.047373	0.088336	0.069166	0.061538	0.057637	0.060569	0.053832	0.082843	0.082732	0.069025	0.407212	0.291484	0.294269	0.303852	0.247469	0.218676	0.166566	0.1706	0.147539	0.229651	0.397932	0.309665	0.636954	0.646231	0.59629	0.192505	0.17431	0.149568	0.208198	0.262705	0.230797	0.105642	0.150468	0.11181	0.376037	0.375804	0.362758	0.400757	0.460561	0.256551	0.241028	0.20559	0.157447	0.166272	0.182197	0.091149	0.154909	0.141374
0.0798	0.075522	0.047712	0.088761	0.069042	0.061399	0.058192	0.060647	0.0537	0.082651	0.082582	0.069524	0.408091	0.292025	0.294857	0.304565	0.24804	0.219098	0.167187	0.171066	0.147713	0.230468	0.399308	0.310505	0.639836	0.648468	0.59877	0.193156	0.174722	0.149833	0.208746	0.26328	0.231677	0.106304	0.150187	0.111924	0.378167	0.377266	0.364056	0.401895	0.461856	0.257134	0.241273	0.205695	0.157648	0.166218	0.182457	0.091581	0.155055	0.141489
0.080388	0.076024	0.047632	0.089027	0.06889	0.061642	0.058176	0.061249	0.053787	0.08231	0.082163	0.069752	0.408884	0.292206	0.295398	0.305168	0.248594	0.219348	0.167206	0.171398	0.148404	0.230649	0.400417	0.31167	0.642569	0.651259	0.601432	0.193842	0.175072	0.150415	0.208942	0.263858	0.232312	0.107088	0.150019	0.112406	0.380218	0.379323	0.365185	0.403153	0.463135	0.258132	0.241823	0.205673	0.158254	0.166076	0.183083	0.09142	0.155235	0.142087
0.080766	0.076693	0.047947	0.089453	0.069102	0.061471	0.05831	0.061586	0.054129	0.082704	0.082193	0.069916	0.410037	0.292827	0.295907	0.305547	0.249283	0.22019	0.167556	0.171773	0.149006	0.231135	0.401993	0.313069	0.645301	0.653972	0.603433	0.194376	0.175173	0.150831	0.209641	0.264554	0.2328	0.107381	0.150184	0.113035	0.38145	0.380683	0.366488	0.403967	0.464454	0.258828	0.242515	0.205813	0.158837	0.166448	0.183692	0.091833	0.155552	0.142524
0.081059	0.077046	0.048413	0.089714	0.069537	0.061873	0.058468	0.061779	0.054396	0.082704	0.082392	0.069784	0.411717	0.29338	0.296082	0.306035	0.249412	0.220517	0.167803	0.172541	0.149551	0.231585	0.402798	0.313636	0.647711	0.656158	0.605822	0.194714	0.175798	0.15142	0.210487	0.265266	0.233446	0.10782	0.150906	0.113708	0.382982	0.382584	0.367785	0.405195	0.465491	0.259603	0.242693	0.205542	0.159097	0.166918	0.184288	0.091566	0.155753	0.143284
0.081344	0.077086	0.048467	0.089922	0.069901	0.061789	0.058804	0.061602	0.055134	0.082512	0.082653	0.070106	0.412999	0.293636	0.296562	0.306346	0.249721	0.221184	0.168658	0.173066	0.150161	0.232233	0.403969	0.31413	0.650331	0.658289	0.608055	0.195705	0.176546	0.151819	0.210764	0.266001	0.234023	0.108625	0.151257	0.113871	0.384377	0.384587	0.369108	0.40614	0.466324	0.260216	0.242729	0.205502	0.159414	0.167212	0.184836	0.091969	0.155608	0.143488
0.08121	0.077495	0.048458	0.089987	0.0701	0.062002	0.059306	0.06163	0.055676	0.082354	0.082823	0.069973	0.413535	0.294641	0.296888	0.306018	0.2496	0.221802	0.169147	0.173253	0.150411	0.233057	0.405043	0.314918	0.652799	0.660556	0.610203	0.196283	0.177667	0.151898	0.211759	0.266634	0.233999	0.108991	0.151483	0.113853	0.385606	0.386526	0.37107	0.407541	0.467578	0.260686	0.243022	0.205889	0.159174	0.167351	0.185055	0.092478	0.156117	0.143916
0.081467	0.077464	0.048256	0.090433	0.070521	0.0622	0.058792	0.061693	0.05636	0.082405	0.082976	0.070259	0.41418	0.294964	0.297221	0.306241	0.250235	0.22245	0.169774	0.17371	0.150281	0.233628	0.406379	0.315918	0.655526	0.662831	0.612474	0.196824	0.177813	0.152032	0.212501	0.267155	0.233991	0.10909	0.151947	0.113769	0.386899	0.388351	0.372409	0.408853	0.468674	0.261564	0.243074	0.205998	0.159498	0.167167	0.185169	0.09248	0.156713	0.144386
0.081373	0.077807	0.048089	0.090605	0.07076	0.062784	0.058751	0.06204	0.05721	0.082445	0.083006	0.070133	0.414687	0.295774	0.297739	0.305897	0.250959	0.222891	0.170326	0.17397	0.150404	0.234053	0.407489	0.316751	0.65786	0.665	0.614848	0.197012	0.178221	0.152075	0.212979	0.268286	0.234797	0.109221	0.152256	0.113844	0.388771	0.3903	0.373677	0.410379	0.470027	0.262697	0.242946	0.205832	0.15978	0.167199	0.185701	0.092416	0.157352	0.144807
0.081367	0.078075	0.04809	0.090374	0.071083	0.06311	0.058469	0.062189	0.058002	0.08271	0.082965	0.070317	0.415473	0.295757	0.297952	0.305898	0.250968	0.223382	0.170983	0.174651	0.150855	0.235034	0.408846	0.317288	0.660577	0.667256	0.617528	0.19724	0.178607	0.152821	0.213331	0.26914	0.235282	0.109354	0.152699	0.113901	0.390005	0.392155	0.374977	0.411371	0.471128	0.263473	0.243099	0.206167	0.16	0.167507	0.185681	0.092029	0.157422	0.145524
0.081434	0.078133	0.047789	0.09094	0.071188	0.063583	0.058311	0.062407	0.05822	0.082748	0.082608	0.070398	0.416518	0.296458	0.298149	0.30587	0.251351	0.224026	0.17127	0.17526	0.151275	0.23578	0.40967	0.317916	0.663007	0.669461	0.619738	0.198134	0.178624	0.153284	0.213566	0.270034	0.236092	0.109612	0.153034	0.114042	0.391172	0.394352	0.37644	0.412703	0.472025	0.263981	0.243082	0.205999	0.160457	0.167695	0.185981	0.092226	0.157751	0.145817
0.081487	0.07795	0.047773	0.090738	0.071536	0.064044	0.057648	0.062552	0.058301	0.082547	0.082723	0.07037	0.417588	0.297167	0.29824	0.306353	0.251659	0.224451	0.171846	0.175846	0.151647	0.23615	0.410764	0.318563	0.665787	0.67213	0.621783	0.198578	0.178946	0.154288	0.213519	0.271282	0.23644	0.110073	0.153581	0.114297	0.392594	0.396079	0.377944	0.414119	0.473426	0.264422	0.243149	0.206342	0.160586	0.16755	0.186129	0.092638	0.158071	0.146194
0.081647	0.07775	0.047329	0.091217	0.071798	0.064554	0.057899	0.062475	0.058433	0.083147	0.082587	0.070468	0.417866	0.298017	0.299106	0.306476	0.252378	0.225112	0.172805	0.175996	0.152388	0.236853	0.411777	0.319466	0.667739	0.67451	0.623845	0.198854	0.17932	0.155032	0.21409	0.272259	0.236431	0.110511	0.154288	0.114311	0.394189	0.397623	0.379513	0.415723	0.474676	0.265018	0.243403	0.206669	0.160376	0.168259	0.18647	0.093052	0.158631	0.146084
0.081621	0.077759	0.047191	0.091205	0.071772	0.064553	0.057913	0.062813	0.057966	0.083688	0.082838	0.070369	0.418674	0.298594	0.29967	0.306564	0.253048	0.225093	0.173442	0.176181	0.152465	0.237499	0.413269	0.320878	0.670146	0.67722	0.625782	0.199084	0.17982	0.155803	0.214592	0.272784	0.236675	0.110604	0.154994	0.114014	0.395889	0.399207	0.380873	0.417207	0.475704	0.265349	0.243801	0.206769	0.160473	0.168547	0.186837	0.093192	0.15887	0.145913
0.081578	0.077235	0.047467	0.091407	0.071355	0.064623	0.057566	0.063134	0.057467	0.08416	0.082793	0.070578	0.419519	0.298766	0.299908	0.30715	0.253235	0.224975	0.173863	0.176505	0.152601	0.238072	0.414839	0.321814	0.672862	0.679528	0.627839	0.199637	0.180994	0.156261	0.215287	0.272858	0.237506	0.110818	0.155619	0.114235	0.397829	0.400327	0.382316	0.418229	0.477167	0.265722	0.243927	0.207414	0.160186	0.168679	0.186995	0.093606	0.159036	0.145723
0.081692	0.077068	0.047808	0.091635	0.071511	0.064854	0.057775	0.062852	0.057125	0.08426	0.082564	0.070553	0.419957	0.2997	0.30021	0.308506	0.253298	0.225172	0.174324	0.177272	0.152776	0.23904	0.416194	0.323205	0.675492	0.682061	0.629855	0.200486	0.181521	0.157046	0.215814	0.273223	0.23869	0.111299	0.155706	0.114295	0.399775	0.40165	0.383759	0.419454	0.478351	0.266266	0.244246	0.207487	0.160414	0.168699	0.187391	0.093709	0.159353	0.145944
0.081233	0.076825	0.047733	0.091466	0.071348	0.064575	0.058034	0.063085	0.056768	0.084681	0.082785	0.070644	0.420812	0.300162	0.300544	0.309139	0.25383	0.225329	0.175469	0.177838	0.15349	0.239813	0.416936	0.32421	0.678082	0.684369	0.632221	0.201314	0.182131	0.156943	0.216838	0.273913	0.239772	0.111241	0.156613	0.114737	0.400936	0.403179	0.384951	0.420716	0.479685	0.266788	0.244743	0.20802	0.160775	0.168658	0.187503	0.093794	0.16029	0.146047
0.08113	0.076455	0.047576	0.09124	0.071083	0.06443	0.057925	0.063329	0.056389	0.084565	0.083022	0.071118	0.42144	0.300596	0.301245	0.309733	0.254626	0.225728	0.176326	0.178288	0.153966	0.240603	0.418505	0.325461	0.680513	0.686627	0.634611	0.202004	0.182532	0.157683	0.217637	0.27445	0.240488	0.111013	0.1574	0.114928	0.402664	0.405122	0.386654	0.422217	0.480557	0.267134	0.24496	0.20844	0.161197	0.168735	0.187785	0.093803	0.160507	0.146083
0.080957	0.076664	0.047909	0.090914	0.07123	0.064602	0.058011	0.06303	0.056	0.08484	0.083857	0.071172	0.422622	0.300918	0.301747	0.310326	0.254529	0.225981	0.177071	0.178735	0.154414	0.241397	0.419777	0.326576	0.682642	0.689044	0.636858	0.203187	0.182881	0.15783	0.21784	0.274715	0.241138	0.111443	0.157711	0.114966	0.404437	0.407082	0.388305	0.423615	0.481761	0.268079	0.245226	0.208643	0.161459	0.168648	0.188428	0.094222	0.16095	0.146191
0.081048	0.076307	0.048074	0.090525	0.071552	0.065064	0.058257	0.063438	0.055651	0.0851	0.084165	0.071071	0.423156	0.301206	0.302517	0.311037	0.254899	0.226107	0.177346	0.179343	0.155039	0.242025	0.421467	0.327784	0.685726	0.691319	0.639257	0.203549	0.183098	0.158128	0.217983	0.27597	0.242091	0.111472	0.158031	0.115444	0.406027	0.408406	0.389859	0.42522	0.483385	0.26882	0.245627	0.208957	0.161543	0.168854	0.188851	0.094554	0.161221	0.146407
0.081729	0.076429	0.048314	0.090445	0.071668	0.065161	0.058678	0.063778	0.055572	0.085232	0.084148	0.070865	0.423924	0.30177	0.302656	0.311438	0.255115	0.226281	0.177807	0.180092	0.155384	0.242553	0.422573	0.329046	0.688398	0.693674	0.641583	0.203962	0.183655	0.158205	0.218047	0.276686	0.242995	0.11161	0.158636	0.115936	0.40805	0.410321	0.39123	0.426577	0.484818	0.269746	0.245492	0.209717	0.162304	0.168946	0.189456	0.09511	0.16162	0.146378
0.08194	0.076994	0.048737	0.090438	0.07152	0.065251	0.0585	0.064202	0.055129	0.085117	0.083813	0.071384	0.424501	0.301932	0.302735	0.312145	0.255475	0.226458	0.178506	0.180536	0.155992	0.243226	0.423657	0.330507	0.691191	0.696306	0.64404	0.204635	0.184354	0.158325	0.218155	0.277114	0.243807	0.111852	0.15857	0.116671	0.409803	0.412309	0.392706	0.428201	0.485789	0.270632	0.245815	0.209771	0.162749	0.16883	0.189688	0.095183	0.16198	0.146549
0.082263	0.077324	0.048375	0.090612	0.071461	0.065144	0.058388	0.064564	0.055285	0.085272	0.08376	0.071057	0.425036	0.302198	0.302748	0.312578	0.255802	0.227212	0.178397	0.180752	0.156753	0.243515	0.425066	0.33203	0.693739	0.698884	0.646257	0.20516	0.184557	0.158275	0.218515	0.277554	0.244199	0.112149	0.158648	0.117372	0.411705	0.414106	0.393884	0.42938	0.487205	0.271523	0.246179	0.209522	0.163561	0.168821	0.190448	0.095506	0.162143	0.146894
0.082566	0.077398	0.048741	0.090786	0.071415	0.064969	0.058766	0.064527	0.054773	0.085353	0.08399	0.070894	0.425876	0.302455	0.302986	0.313075	0.255627	0.22779	0.178672	0.181521	0.15732	0.244279	0.426277	0.333205	0.696164	0.701425	0.648468	0.205599	0.184831	0.158391	0.218983	0.278254	0.244731	0.112133	0.158886	0.117654	0.412826	0.415531	0.395613	0.430437	0.48829	0.272435	0.24604	0.209318	0.163585	0.169371	0.1908	0.095886	0.162088	0.147331
0.082962	0.077907	0.048466	0.09065	0.07174	0.065198	0.058778	0.064935	0.055342	0.084982	0.084032	0.070923	0.426805	0.30323	0.303204	0.312973	0.255707	0.228072	0.179228	0.182433	0.158194	0.244792	0.427372	0.333745	0.697977	0.703844	0.651584	0.206275	0.185809	0.15869	0.219494	0.278827	0.245154	0.112182	0.159316	0.118151	0.414444	0.416924	0.397352	0.431812	0.489055	0.272921	0.24578	0.209206	0.16379	0.169498	0.19146	0.096251	0.162167	0.147732
0.082746	0.078378	0.048227	0.090943	0.071553	0.065053	0.058954	0.064801	0.055642	0.084941	0.084646	0.071087	0.427328	0.303553	0.303595	0.313253	0.256097	0.229076	0.179399	0.183284	0.158848	0.245184	0.428781	0.334738	0.700231	0.706098	0.653894	0.20676	0.186565	0.158858	0.220447	0.279464	0.245699	0.112254	0.159669	0.118109	0.415929	0.418362	0.398666	0.432899	0.49002	0.273675	0.245863	0.20942	0.164379	0.169829	0.191794	0.096849	0.162509	0.147589
0.082913	0.078831	0.04787	0.091587	0.071684	0.065326	0.058969	0.065542	0.055716	0.085311	0.084603	0.070953	0.427552	0.304403	0.303751	0.313034	0.256661	0.229928	0.179371	0.18364	0.158952	0.245714	0.43005	0.335649	0.702265	0.708824	0.656196	0.206907	0.186819	0.158898	0.2212	0.280135	0.246218	0.112424	0.159942	0.118015	0.417342	0.420166	0.400241	0.433945	0.491297	0.274321	0.245732	0.209574	0.164732	0.169912	0.191981	0.096992	0.162839	0.148139
0.083276	0.079259	0.047603	0.09205	0.07217	0.065197	0.059142	0.065722	0.056039	0.084962	0.084803	0.071196	0.428147	0.304749	0.304334	0.313247	0.257039	0.230349	0.179746	0.184274	0.159202	0.24611	0.4317	0.336291	0.704791	0.711421	0.658888	0.207222	0.186956	0.159152	0.221566	0.280857	0.246802	0.112397	0.159917	0.11792	0.419109	0.421456	0.401707	0.434895	0.492242	0.275042	0.245445	0.20947	0.165312	0.169942	0.192493	0.096749	0.162998	0.148497
0.083389	0.079824	0.047653	0.092343	0.072539	0.065691	0.05979	0.065695	0.056529	0.085046	0.084835	0.071126	0.428507	0.305673	0.304687	0.31293	0.257802	0.230926	0.180012	0.184657	0.159639	0.247114	0.432903	0.336966	0.706698	0.713872	0.661195	0.207414	0.187314	0.15971	0.222021	0.281752	0.247516	0.112654	0.15968	0.118302	0.421101	0.422991	0.403685	0.43593	0.493608	0.275889	0.245432	0.209608	0.165647	0.170605	0.192604	0.096971	0.162661	0.148736
0.083534	0.079791	0.047766	0.092392	0.072769	0.065635	0.059737	0.065503	0.057	0.084829	0.084747	0.07113	0.429266	0.306012	0.30515	0.312838	0.258129	0.231793	0.180689	0.185347	0.160146	0.248447	0.434271	0.337636	0.709008	0.71651	0.663196	0.208047	0.187654	0.160689	0.222415	0.282472	0.247796	0.112959	0.159797	0.11843	0.422864	0.424725	0.405318	0.436893	0.4947	0.276302	0.246042	0.209956	0.165891	0.171193	0.192865	0.096958	0.162553	0.149128
0.083757	0.079824	0.04754	0.093653	0.0729	0.06491	0.059857	0.065356	0.057396	0.084844	0.084623	0.071439	0.430227	0.306895	0.305555	0.313162	0.258208	0.232726	0.181205	0.185601	0.160656	0.249565	0.435289	0.33856	0.71112	0.719023	0.664857	0.208604	0.188055	0.161038	0.223037	0.28336	0.248173	0.113447	0.160245	0.118455	0.424795	0.426854	0.40698	0.438044	0.495621	0.276596	0.246319	0.210227	0.166172	0.171764	0.193648	0.097339	0.162689	0.149119
0.083781	0.079391	0.047385	0.093502	0.073142	0.064724	0.060094	0.065184	0.057865	0.084735	0.084692	0.071627	0.43142	0.307321	0.306402	0.313697	0.25841	0.233537	0.181601	0.185738	0.160972	0.250073	0.436718	0.339643	0.713421	0.721688	0.666444	0.208623	0.188415	0.161819	0.223471	0.284179	0.248226	0.114234	0.160566	0.118514	0.426893	0.428321	0.408667	0.439312	0.496748	0.276996	0.246601	0.21106	0.16626	0.172669	0.194147	0.097314	0.163166	0.149091
0.083782	0.079023	0.047435	0.093675	0.073371	0.064683	0.06027	0.065379	0.058212	0.084563	0.08483	0.071829	0.432146	0.307658	0.307183	0.31404	0.258822	0.234039	0.182423	0.186089	0.161842	0.250775	0.438053	0.340823	0.715811	0.724286	0.668339	0.20864	0.188529	0.162377	0.224755	0.284993	0.248955	0.114559	0.161181	0.118191	0.428707	0.429868	0.410616	0.440433	0.497675	0.277146	0.246653	0.211405	0.166484	0.173707	0.194287	0.097476	0.163741	0.149067
0.083511	0.079316	0.047614	0.093238	0.073586	0.064588	0.060334	0.065353	0.058018	0.084643	0.084661	0.072306	0.433087	0.308263	0.307849	0.314623	0.258769	0.234017	0.182905	0.186358	0.162454	0.251488	0.439339	0.34162	0.718133	0.726807	0.670291	0.209265	0.189451	0.162884	0.225689	0.285338	0.249631	0.114966	0.161194	0.117959	0.430558	0.431235	0.412063	0.44112	0.498923	0.277312	0.247429	0.21166	0.166563	0.174258	0.194368	0.097936	0.163901	0.149216
0.08355	0.079305	0.047659	0.093176	0.073239	0.064503	0.060098	0.065309	0.057885	0.084709	0.084907	0.072786	0.433939	0.308784	0.308303	0.315835	0.25886	0.234338	0.183685	0.186895	0.163085	0.251971	0.440653	0.342832	0.720468	0.729063	0.672494	0.209741	0.189914	0.163244	0.226303	0.286103	0.250712	0.115121	0.161141	0.117914	0.432489	0.432356	0.413275	0.442352	0.499894	0.277569	0.247881	0.212462	0.166366	0.174739	0.194181	0.098411	0.16434	0.149766
0.083637	0.079127	0.048231	0.093455	0.073556	0.064341	0.06042	0.065062	0.05829	0.084663	0.085371	0.072984	0.434887	0.309545	0.308842	0.317054	0.259167	0.235014	0.184731	0.187414	0.16375	0.252862	0.441956	0.343995	0.722954	0.731311	0.674735	0.21013	0.190151	0.163369	0.227279	0.286888	0.251391	0.115358	0.160732	0.117912	0.434269	0.433592	0.41443	0.443702	0.500813	0.278142	0.248155	0.212352	0.167059	0.17526	0.19451	0.098545	0.164789	0.150304
0.083327	0.078836	0.048524	0.093109	0.074197	0.064249	0.059992	0.065142	0.058712	0.084596	0.085487	0.073165	0.436015	0.310244	0.309489	0.317741	0.259177	0.235466	0.18608	0.187802	0.164501	0.253535	0.442674	0.344834	0.725495	0.733045	0.676578	0.210662	0.190553	0.16366	0.227989	0.287609	0.252239	0.115556	0.161328	0.118486	0.435631	0.434908	0.415779	0.445262	0.502311	0.278465	0.248505	0.212693	0.167338	0.175622	0.194674	0.098916	0.165385	0.150689
0.083122	0.078889	0.048811	0.092846	0.074524	0.06432	0.059836	0.064958	0.058871	0.084825	0.085562	0.07346	0.436802	0.310626	0.310002	0.31835	0.259249	0.235825	0.186867	0.187976	0.165171	0.254344	0.443933	0.3455	0.727689	0.734897	0.678183	0.211015	0.190538	0.164515	0.228258	0.288316	0.252565	0.115784	0.161808	0.119107	0.436986	0.436347	0.416949	0.44682	0.503333	0.279075	0.248732	0.212871	0.167385	0.175761	0.195269	0.098965	0.165567	0.151275
0.082916	0.078804	0.049257	0.092146	0.074717	0.064566	0.059876	0.064706	0.058614	0.085139	0.086082	0.073343	0.437682	0.310969	0.310154	0.31892	0.259318	0.236099	0.187048	0.188561	0.165978	0.255207	0.444598	0.346441	0.730425	0.737163	0.679712	0.211546	0.190521	0.164576	0.228671	0.288966	0.253333	0.116202	0.162022	0.118993	0.438192	0.437755	0.417736	0.448316	0.504584	0.279581	0.248917	0.213029	0.168096	0.176063	0.196176	0.099033	0.166074	0.151894
0.082964	0.078289	0.049528	0.091402	0.075244	0.064983	0.059896	0.065284	0.058621	0.085542	0.086282	0.07321	0.437711	0.311084	0.310731	0.319554	0.259933	0.236489	0.187479	0.189171	0.166249	0.255882	0.44549	0.347606	0.733216	0.7392	0.681769	0.211584	0.191229	0.165192	0.229077	0.289762	0.253922	0.116038	0.16249	0.119319	0.439338	0.439072	0.418744	0.44943	0.506025	0.280106	0.249184	0.21341	0.168343	0.176289	0.196576	0.099124	0.166701	0.152474
0.082954	0.078364	0.049671	0.091772	0.075342	0.065017	0.059734	0.065419	0.05891	0.085666	0.086421	0.073211	0.438056	0.311716	0.310378	0.31984	0.260122	0.236639	0.188029	0.189688	0.166501	0.256238	0.44648	0.348858	0.735424	0.741842	0.683936	0.212017	0.191807	0.165165	0.229226	0.290089	0.254141	0.115933	0.162827	0.119279	0.440844	0.440933	0.419777	0.45078	0.507129	0.280645	0.249268	0.213514	0.168668	0.176853	0.196471	0.099687	0.167109	0.15276
0.082892	0.078843	0.049725	0.092124	0.075194	0.065279	0.059755	0.065183	0.058387	0.085696	0.086374	0.073275	0.438373	0.311899	0.310666	0.320116	0.260517	0.237081	0.188351	0.190302	0.167016	0.257	0.447312	0.349909	0.737424	0.744649	0.685838	0.2123	0.192419	0.164937	0.229303	0.290352	0.254401	0.11595	0.162777	0.119764	0.442346	0.442388	0.420798	0.452166	0.507893	0.28123	0.249584	0.212819	0.16873	0.176939	0.197192	0.099784	0.167337	0.1535
0.082929	0.078926	0.049377	0.09232	0.075573	0.065165	0.060088	0.064994	0.058253	0.085683	0.086473	0.072953	0.438838	0.312489	0.310762	0.320435	0.260676	0.237799	0.188679	0.190748	0.167477	0.257421	0.448587	0.350798	0.739928	0.747107	0.688152	0.21268	0.192549	0.165162	0.230283	0.290783	0.254696	0.115693	0.163043	0.120335	0.443834	0.443364	0.421786	0.453325	0.508979	0.281799	0.249659	0.212479	0.16926	0.177261	0.197848	0.100665	0.167171	0.154157
0.082956	0.07904	0.049245	0.092065	0.075315	0.065275	0.060145	0.064942	0.057929	0.086033	0.086455	0.072906	0.439945	0.313115	0.311031	0.320906	0.260751	0.237982	0.189062	0.191505	0.167943	0.258043	0.449663	0.351611	0.742323	0.749697	0.690824	0.212974	0.19277	0.165648	0.230543	0.291256	0.25532	0.115687	0.163578	0.120102	0.445124	0.444512	0.423255	0.454707	0.510037	0.282652	0.249525	0.212774	0.169268	0.177395	0.198043	0.100895	0.167226	0.154653
0.082592	0.079159	0.049211	0.092539	0.075521	0.06538	0.059681	0.065198	0.058173	0.086342	0.086351	0.072924	0.440663	0.313774	0.310647	0.320801	0.26144	0.238418	0.189532	0.192237	0.168269	0.25814	0.4509	0.352371	0.744599	0.75192	0.693451	0.213428	0.193677	0.165858	0.231473	0.291995	0.255958	0.115594	0.163968	0.120325	0.446878	0.446001	0.424827	0.455623	0.510687	0.283119	0.249624	0.212765	0.169849	0.177399	0.198408	0.101172	0.167452	0.155097
0.082083	0.079171	0.048918	0.093139	0.075618	0.065418	0.060012	0.06555	0.058193	0.087048	0.0864	0.072899	0.440935	0.314278	0.310854	0.321296	0.262213	0.238531	0.189836	0.192635	0.168567	0.258628	0.451931	0.353236	0.74699	0.754459	0.695579	0.213704	0.194136	0.166142	0.232482	0.292568	0.256679	0.115702	0.164528	0.120241	0.448042	0.447755	0.426249	0.45648	0.511281	0.284011	0.249729	0.2128	0.169896	0.177161	0.198629	0.101146	0.167834	0.155203
0.08236	0.07932	0.048792	0.093472	0.076367	0.065692	0.060093	0.065869	0.058272	0.08736	0.086127	0.072632	0.441195	0.314542	0.310987	0.321121	0.262836	0.238577	0.189972	0.192644	0.168735	0.259148	0.453043	0.35421	0.74938	0.757178	0.697954	0.214089	0.194587	0.166275	0.232979	0.293097	0.257007	0.11577	0.165012	0.120253	0.449803	0.44926	0.427971	0.457247	0.512361	0.284562	0.249531	0.212997	0.170262	0.177087	0.198674	0.100542	0.167598	0.155637
0.082415	0.079397	0.048676	0.093958	0.076295	0.065658	0.060535	0.065875	0.058239	0.086858	0.08567	0.072969	0.441456	0.31467	0.311374	0.321018	0.263115	0.238485	0.190592	0.193247	0.168783	0.259696	0.454442	0.35527	0.751918	0.759594	0.700068	0.215006	0.194927	0.166545	0.233601	0.293688	0.257501	0.116036	0.165111	0.120677	0.451904	0.450703	0.42923	0.458627	0.513056	0.285418	0.249487	0.2131	0.170188	0.177283	0.199058	0.100683	0.167461	0.155781
0.082027	0.079411	0.048881	0.094241	0.076205	0.066087	0.061056	0.06582	0.058247	0.086798	0.085541	0.072667	0.441722	0.314956	0.311532	0.320884	0.264022	0.238956	0.191112	0.193848	0.168783	0.260917	0.455503	0.356615	0.754183	0.762067	0.702134	0.215852	0.195304	0.167051	0.234423	0.29438	0.257995	0.116041	0.165559	0.121064	0.453775	0.452917	0.430987	0.459592	0.514032	0.286179	0.250017	0.213531	0.170326	0.177413	0.199159	0.100644	0.167488	0.156104
0.081913	0.079222	0.04857	0.094199	0.076366	0.065963	0.06094	0.066079	0.058045	0.086401	0.085186	0.072762	0.442493	0.314796	0.312049	0.320746	0.263966	0.239641	0.191582	0.194394	0.169172	0.261454	0.456888	0.357842	0.75679	0.764566	0.703787	0.217091	0.195589	0.167448	0.234883	0.295295	0.258575	0.116076	0.165999	0.121387	0.455879	0.455045	0.432717	0.460662	0.514993	0.286815	0.250317	0.213776	0.170356	0.177362	0.199381	0.100361	0.167939	0.156059
0.081839	0.07918	0.048608	0.094953	0.075971	0.066053	0.060972	0.065778	0.057765	0.086267	0.08488	0.072939	0.443651	0.314674	0.312668	0.321175	0.264248	0.239788	0.192218	0.194794	0.169686	0.26196	0.458436	0.359096	0.75948	0.766862	0.705817	0.217832	0.196183	0.16771	0.23545	0.295735	0.259095	0.116569	0.166618	0.121955	0.457929	0.45693	0.434653	0.461971	0.515782	0.28714	0.250142	0.21411	0.170515	0.177525	0.199937	0.100021	0.168454	0.155937
0.082002	0.078946	0.048609	0.094947	0.075939	0.066481	0.061117	0.066116	0.057884	0.085971	0.085023	0.072962	0.444638	0.314744	0.313047	0.321467	0.264268	0.240127	0.192835	0.195142	0.170227	0.262125	0.459891	0.36016	0.761593	0.769146	0.708091	0.218506	0.196429	0.167695	0.235839	0.29641	0.259742	0.116853	0.167037	0.122351	0.459623	0.458779	0.436879	0.462966	0.51665	0.28738	0.250246	0.214708	0.17094	0.177985	0.19958	0.09982	0.168997	0.155993
0.08241	0.078856	0.048555	0.095343	0.075832	0.066945	0.061015	0.066684	0.057747	0.085586	0.085198	0.072951	0.445839	0.314981	0.313359	0.321987	0.264739	0.240287	0.193778	0.195493	0.170814	0.262818	0.461178	0.361159	0.763962	0.771509	0.71046	0.219096	0.196391	0.167616	0.236631	0.297354	0.260683	0.116747	0.167101	0.122766	0.461517	0.460539	0.438876	0.463635	0.518063	0.287767	0.250137	0.215077	0.171095	0.177765	0.199354	0.100277	0.169167	0.156559
0.08245	0.079325	0.04872	0.095096	0.075575	0.067344	0.061319	0.06642	0.057609	0.085975	0.085213	0.072675	0.44675	0.315433	0.313814	0.322442	0.264919	0.240496	0.194255	0.196008	0.171371	0.263202	0.462638	0.361931	0.765966	0.773752	0.712862	0.219858	0.196918	0.16765	0.236962	0.297758	0.261119	0.117314	0.166799	0.12349	0.463302	0.461964	0.440668	0.464895	0.518943	0.288492	0.250603	0.215647	0.171021	0.177774	0.199727	0.100532	0.169238	0.156781
0.083054	0.079387	0.048868	0.095262	0.075277	0.06755	0.06119	0.066389	0.057735	0.086257	0.085862	0.072572	0.447748	0.315693	0.314217	0.322944	0.265382	0.241053	0.194478	0.196564	0.171495	0.263753	0.463791	0.363046	0.768307	0.775798	0.71525	0.220132	0.197111	0.167803	0.237449	0.298614	0.261825	0.117456	0.166858	0.124225	0.464786	0.463133	0.442164	0.465983	0.519874	0.289114	0.250342	0.21587	0.171198	0.178215	0.199644	0.100561	0.169551	0.157254
0.082646	0.07946	0.049226	0.095614	0.075676	0.067551	0.061312	0.0661	0.057835	0.086291	0.08591	0.072382	0.448248	0.316209	0.314797	0.323687	0.265683	0.241633	0.195055	0.197224	0.171996	0.264574	0.465388	0.364061	0.770721	0.777743	0.717587	0.221064	0.197658	0.167819	0.238214	0.299166	0.262561	0.118151	0.167331	0.124672	0.466291	0.464522	0.443522	0.467321	0.521017	0.289866	0.250679	0.215891	0.17131	0.178194	0.200497	0.100635	0.169529	0.15718
0.082804	0.079186	0.049658	0.09526	0.076033	0.067601	0.061231	0.065663	0.05791	0.086421	0.086048	0.072131	0.448513	0.31652	0.315679	0.324072	0.265842	0.241976	0.195727	0.197943	0.172034	0.265728	0.466353	0.364688	0.773121	0.779925	0.71934	0.221724	0.198154	0.168269	0.238501	0.299568	0.263438	0.118573	0.168038	0.125373	0.467976	0.465915	0.44473	0.468722	0.522231	0.29074	0.251124	0.216117	0.171043	0.178303	0.201115	0.101112	0.170028	0.157536
0.082928	0.079204	0.049729	0.094977	0.07601	0.067715	0.061661	0.065384	0.057842	0.086933	0.086673	0.071975	0.44869	0.316594	0.316489	0.324309	0.266788	0.242877	0.195998	0.198604	0.172577	0.266458	0.467458	0.36541	0.775001	0.782216	0.721621	0.221862	0.198152	0.168795	0.238987	0.299809	0.264063	0.118913	0.16844	0.126359	0.469124	0.467253	0.445886	0.469788	0.523441	0.291593	0.251273	0.216369	0.171483	0.178818	0.202096	0.101273	0.170528	0.157991
0.083148	0.079019	0.049643	0.094901	0.076146	0.067554	0.06197	0.06557	0.05745	0.087078	0.087315	0.071748	0.449288	0.316939	0.316546	0.324846	0.267203	0.243564	0.19613	0.19942	0.172683	0.267306	0.468742	0.36616	0.777271	0.784557	0.723565	0.22227	0.198677	0.169221	0.239594	0.300573	0.264758	0.119222	0.168643	0.126327	0.470379	0.468482	0.447087	0.470826	0.524005	0.291897	0.251221	0.216483	0.172447	0.179185	0.202636	0.101419	0.17101	0.158152
0.083475	0.079395	0.049577	0.094882	0.076399	0.068075	0.062142	0.06586	0.058072	0.087694	0.087918	0.071701	0.449483	0.317322	0.317187	0.325253	0.267826	0.243959	0.196889	0.199856	0.172567	0.267736	0.469603	0.366897	0.779177	0.787376	0.725796	0.222524	0.199581	0.170121	0.239937	0.300826	0.265378	0.119674	0.169077	0.126792	0.471822	0.470065	0.448519	0.472074	0.524939	0.292361	0.251477	0.216796	0.172593	0.179616	0.202961	0.101818	0.171565	0.158422
0.083751	0.079617	0.049475	0.095066	0.076433	0.068046	0.061777	0.065272	0.058223	0.087936	0.088354	0.071706	0.450241	0.318108	0.316877	0.326003	0.268319	0.244107	0.197214	0.200751	0.17295	0.268473	0.471039	0.36782	0.781344	0.790395	0.728112	0.222875	0.200054	0.170564	0.240158	0.301734	0.265983	0.119959	0.169509	0.126919	0.47323	0.471598	0.450087	0.473452	0.525666	0.292788	0.251693	0.217157	0.172516	0.18006	0.203648	0.102597	0.171975	0.158744
0.084144	0.079901	0.049038	0.09509	0.07688	0.067916	0.061807	0.065194	0.05833	0.087963	0.088679	0.071621	0.450966	0.31879	0.317439	0.326419	0.268482	0.244528	0.197815	0.201424	0.173439	0.269502	0.471957	0.368585	0.783755	0.792949	0.730093	0.222992	0.200878	0.171119	0.240428	0.302528	0.266428	0.120373	0.169719	0.127494	0.474997	0.472846	0.451479	0.474538	0.526724	0.293212	0.251636	0.217555	0.172927	0.180478	0.20478	0.102772	0.172029	0.159343
0.084313	0.080072	0.04893	0.09521	0.077051	0.067594	0.062067	0.065385	0.058687	0.088291	0.088805	0.071878	0.45193	0.319434	0.317599	0.326917	0.268937	0.245218	0.198446	0.201642	0.17401	0.270079	0.473342	0.369181	0.786316	0.794997	0.732632	0.223272	0.201439	0.172003	0.24125	0.30367	0.266988	0.120715	0.170001	0.127605	0.476234	0.474018	0.453191	0.475487	0.527637	0.293625	0.252014	0.218053	0.173179	0.180736	0.204926	0.103269	0.17176	0.159714
0.084084	0.08	0.048875	0.094921	0.077336	0.067866	0.062189	0.06533	0.05887	0.088768	0.08868	0.071846	0.452699	0.320056	0.3174	0.327542	0.269143	0.245109	0.198666	0.201721	0.174292	0.271089	0.474605	0.370209	0.788579	0.797346	0.734664	0.223773	0.202384	0.17254	0.241481	0.304594	0.267522	0.121076	0.170577	0.128042	0.477677	0.475791	0.45469	0.476331	0.528791	0.294415	0.252159	0.218382	0.173029	0.180853	0.205211	0.103141	0.172231	0.159491
0.084168	0.079568	0.048833	0.0953	0.077772	0.067965	0.062301	0.065722	0.059077	0.088951	0.088829	0.072184	0.453196	0.320555	0.316983	0.327556	0.269595	0.24532	0.199042	0.202057	0.174217	0.271807	0.475399	0.371267	0.79121	0.799524	0.736579	0.224121	0.203093	0.172987	0.242327	0.305606	0.267764	0.121551	0.170706	0.127976	0.479513	0.477078	0.456008	0.477242	0.52968	0.29497	0.252272	0.218674	0.173234	0.181153	0.20559	0.103186	0.172389	0.159532
0.084784	0.079553	0.04864	0.09502	0.078091	0.068149	0.062527	0.06596	0.059641	0.089236	0.088993	0.072237	0.45337	0.321134	0.31734	0.327704	0.270102	0.245352	0.19934	0.202402	0.174373	0.272936	0.476122	0.372505	0.793579	0.802447	0.738656	0.224487	0.203702	0.173564	0.242769	0.30622	0.267941	0.121685	0.171641	0.128181	0.480684	0.478669	0.457058	0.478199	0.530669	0.295552	0.252724	0.218916	0.17347	0.181007	0.206036	0.103032	0.172415	0.159167
0.085081	0.079547	0.048157	0.094883	0.078374	0.068296	0.062573	0.0661	0.06	0.088867	0.089138	0.072233	0.453793	0.321599	0.317419	0.327747	0.270485	0.245715	0.199718	0.203057	0.174875	0.273483	0.477057	0.374047	0.796005	0.804793	0.740963	0.224435	0.20396	0.174028	0.243467	0.307053	0.268258	0.122114	0.171922	0.128412	0.482283	0.479852	0.458159	0.479343	0.532003	0.296057	0.252884	0.219182	0.17397	0.181515	0.206115	0.10296	0.172207	0.159021
0.085366	0.079188	0.048045	0.095098	0.078516	0.0683	0.062883	0.066795	0.05992	0.088766	0.088703	0.072827	0.454082	0.322129	0.317821	0.327603	0.27088	0.246002	0.200294	0.203799	0.175033	0.274237	0.478351	0.375388	0.798553	0.807414	0.742833	0.225195	0.204011	0.17438	0.2441	0.307776	0.26903	0.122486	0.17218	0.128659	0.483934	0.4816	0.459238	0.480886	0.532753	0.296475	0.253221	0.219312	0.173815	0.181579	0.206257	0.103519	0.172315	0.158965
0.085252	0.079066	0.048114	0.095281	0.07871	0.068698	0.063037	0.067156	0.059488	0.088771	0.088852	0.072531	0.454854	0.322017	0.31799	0.32747	0.271328	0.246263	0.200731	0.20463	0.175201	0.275047	0.479387	0.376507	0.801393	0.809456	0.744772	0.225762	0.204082	0.174985	0.244377	0.308822	0.269067	0.122402	0.172655	0.128597	0.485745	0.483005	0.461	0.481817	0.533722	0.296714	0.253207	0.219457	0.174266	0.181722	0.206377	0.103588	0.172641	0.158941
0.085174	0.078872	0.047846	0.095724	0.078664	0.068963	0.062783	0.067542	0.059149	0.089015	0.088686	0.073163	0.45561	0.322046	0.318742	0.32785	0.271658	0.246781	0.201347	0.204981	0.175551	0.27532	0.480684	0.377905	0.804173	0.811625	0.746275	0.226507	0.204031	0.174993	0.244843	0.309348	0.26953	0.122799	0.173164	0.128807	0.487723	0.484512	0.462906	0.483029	0.534908	0.297163	0.252893	0.219557	0.174787	0.182076	0.206568	0.103875	0.17309	0.158755
0.085238	0.078586	0.048237	0.095879	0.078445	0.069059	0.06319	0.067609	0.059031	0.089044	0.088555	0.073151	0.456063	0.322462	0.319362	0.328135	0.272191	0.247228	0.202452	0.205317	0.176127	0.276393	0.481757	0.378934	0.806631	0.81392	0.74846	0.226601	0.204392	0.175164	0.245302	0.310014	0.269913	0.122981	0.173746	0.12905	0.489081	0.486092	0.464348	0.484374	0.53585	0.29731	0.252612	0.219799	0.175323	0.182251	0.206412	0.104004	0.173097	0.158874
0.085824	0.078719	0.048261	0.095898	0.078918	0.068942	0.063623	0.068287	0.059422	0.088797	0.088418	0.073199	0.457056	0.322678	0.319625	0.328056	0.27229	0.247846	0.203108	0.205449	0.176793	0.277059	0.482874	0.38035	0.808934	0.816241	0.750736	0.227191	0.204379	0.174986	0.246075	0.31069	0.270624	0.123441	0.174286	0.128501	0.490531	0.488061	0.465776	0.485343	0.536878	0.297398	0.25277	0.219962	0.175634	0.182177	0.206343	0.104282	0.172799	0.158869
0.086054	0.078916	0.048568	0.095895	0.078598	0.068965	0.063638	0.068439	0.059697	0.088776	0.088483	0.073025	0.457878	0.322917	0.320331	0.328591	0.273173	0.248258	0.20375	0.206028	0.177417	0.277759	0.484186	0.381415	0.811254	0.81835	0.75274	0.22739	0.204665	0.175014	0.246753	0.311102	0.271435	0.124316	0.174338	0.128679	0.492153	0.490015	0.466666	0.486654	0.53761	0.297917	0.25279	0.219949	0.175718	0.182209	0.206781	0.104608	0.172852	0.159393
0.085624	0.079	0.049162	0.095539	0.078651	0.068888	0.063822	0.068377	0.059735	0.08884	0.088501	0.072951	0.458281	0.323177	0.320826	0.328658	0.273383	0.249198	0.204082	0.206703	0.177852	0.278441	0.48547	0.382416	0.813532	0.820846	0.755086	0.227943	0.205144	0.175519	0.247219	0.311543	0.27207	0.124403	0.17462	0.12854	0.494025	0.491653	0.467729	0.487996	0.538176	0.298554	0.252766	0.220093	0.175846	0.182653	0.207033	0.104683	0.172973	0.159512
0.085675	0.079283	0.049415	0.095728	0.07871	0.068405	0.063714	0.068339	0.059525	0.088543	0.088597	0.07293	0.458684	0.32388	0.321737	0.328871	0.273566	0.249875	0.20395	0.207017	0.178264	0.27948	0.486407	0.383447	0.815959	0.822916	0.757322	0.228171	0.205524	0.17577	0.247742	0.311809	0.272847	0.124855	0.174844	0.12822	0.495613	0.493005	0.46865	0.488807	0.538804	0.29871	0.252924	0.219957	0.176346	0.18308	0.207034	0.105115	0.173576	0.159736
0.085301	0.079289	0.049708	0.095965	0.078624	0.068157	0.063635	0.068339	0.059899	0.088522	0.088423	0.072814	0.458656	0.324032	0.322432	0.32948	0.274186	0.250569	0.204811	0.207823	0.178688	0.280888	0.487761	0.383923	0.818626	0.82525	0.759353	0.229103	0.20612	0.176004	0.248335	0.312127	0.273571	0.125384	0.175005	0.127705	0.497602	0.49484	0.469835	0.490407	0.53968	0.299241	0.25308	0.220205	0.17642	0.18359	0.207599	0.105506	0.17354	0.160009
0.085261	0.079406	0.050285	0.095975	0.078629	0.067994	0.063484	0.068103	0.060207	0.088601	0.088365	0.072735	0.459114	0.323892	0.322632	0.329883	0.274501	0.251123	0.205633	0.208225	0.179364	0.282242	0.488805	0.38428	0.821254	0.827657	0.761062	0.229571	0.20612	0.176219	0.249047	0.312127	0.274369	0.125595	0.174959	0.127726	0.499501	0.496645	0.471033	0.491858	0.540826	0.2999	0.253322	0.22016	0.176907	0.184118	0.208189	0.105715	0.174432	0.160469
0.085232	0.079668	0.049965	0.096376	0.078566	0.067683	0.063694	0.068356	0.060143	0.088555	0.088548	0.072585	0.45982	0.324189	0.322305	0.330498	0.274949	0.251891	0.206174	0.208756	0.180067	0.28259	0.490164	0.384699	0.823246	0.829603	0.763042	0.229997	0.206099	0.176373	0.249624	0.312324	0.275294	0.126036	0.174914	0.128008	0.500996	0.49807	0.472607	0.493353	0.541769	0.300164	0.2529	0.220215	0.177912	0.184461	0.20805	0.105477	0.174801	0.161083
0.085236	0.080146	0.049816	0.09673	0.078429	0.0672	0.063497	0.068661	0.060321	0.088765	0.088369	0.072122	0.460478	0.324602	0.321739	0.330858	0.275389	0.251935	0.206863	0.208567	0.180775	0.283216	0.491779	0.384999	0.825765	0.831618	0.764783	0.230666	0.206662	0.176563	0.250353	0.313131	0.276051	0.12586	0.17429	0.127679	0.502187	0.499856	0.473875	0.494476	0.542305	0.300328	0.252848	0.220398	0.178647	0.184599	0.208463	0.105686	0.175222	0.161533
0.085105	0.080745	0.050036	0.096448	0.078336	0.067854	0.063513	0.068634	0.061064	0.089006	0.088409	0.072236	0.461074	0.324629	0.322127	0.331619	0.275924	0.252001	0.207395	0.209164	0.181651	0.283731	0.492709	0.38563	0.828225	0.833999	0.766699	0.231291	0.207321	0.177135	0.250934	0.313505	0.276864	0.12612	0.174219	0.127634	0.50405	0.501477	0.475389	0.495651	0.543187	0.300738	0.253126	0.220822	0.178875	0.185006	0.208902	0.106069	0.175618	0.162309
[truncated: 308 more rows]
[truncated: 52 more columns]

## Sheet: Snake
Ophiophagus_hannah_Cambodia			Ophiophagus_hannah_Java			Ophiophagus_hannah_Malaysia			Ophiophagus_hannah_Thailand			Aspidelaps_scutatus			Hemachatus_haemachatus			Naja_kaouthia			Naja_atra			Naja_naja_India			Naja_samarensis			Naja_siamensis			Naja_sumatrana			Naja_sputatrix			Naja_philippinensis			Naja_subfulva			Naja_savannula			Naja_melanoleuca
[truncated: 600 more rows]
[truncated: 52 more columns]

[truncated: 2 more sheets: Bird, Rodent]
